# Supplementary material for: Six3 and Six6 jointly control diverse target genes in multiple cell populations over developmental trajectories of mouse embryonic retinal progenitor cells
Source: PLoS One. 2024 Oct 24;19(10):e0308839. doi: 10.1371/journal.pone.0308839 (PMC11500937; doi:10.1371/journal.pone.0308839)
Supplement: S1 Table — Related to Fig 1. Assigned cell types are shown. (XLSX) [file pone.0308839.s007.xlsx]

## Sheet: Sheet1
Cluster	0	1	2	3	4	5
Ctrl	0.161169	0.132763	0.107106	0.0832824	0.0729994	0.0682142
DKO	0.118228	0.095834	0.095093	0.102668	0.0802733	0.0839783
Assigned Cell Types	Naïve RPCs	Naïve RPCs	RPCs with fewer genes	Advanced neurogenic RPCs + Early RGCs + Ectopic cells	Naïve RPCs	Naïve RPCs at G1, including CM
6	7	8	9	10	11	12
0.0569131	0.0374669	0.0828752	0.0637345	0	0.0267766	0.0217878
0.0883418	0.0866952	0.0237115	0.0372139	0.0505516	0.0219825	0.0209946
Early RGCs + Advanced neurogenic RPCs + Ectopic cells	Advanced RGCs	Red blood cells	Early neurogenic RPCs	DKO-specific cells	Red blood cells	Lens cells_12
13	14	15	16	17	18	19
0.0178171	0.0219914	0.0132356	0.00834861	0.00559967	0.00906129	0.00885767
0.0200066	0.0128437	0.01589	0.0195949	0.0133377	0.00979746	0.00296394
RGCs with fewer genes	Lens cells_14	Amacrine + Horizontal	RGCs_16	White blood cells	Photoreceptor / Cone	Immature red blood cells
