# Supplementary material for: Six3 and Six6 jointly control diverse target genes in multiple cell populations over developmental trajectories of mouse embryonic retinal progenitor cells
Source: PLoS One. 2024 Oct 24;19(10):e0308839. doi: 10.1371/journal.pone.0308839 (PMC11500937; doi:10.1371/journal.pone.0308839)
Supplement: S2 Table — Related to Fig 1. These cluster markers were identified when one cluster was compared with all other clusters in the integrated scRNA-seq dataset using the function FindAllMarkers in Seurat. (CSV) [file pone.0308839.s008.csv]

X	p_val	avg_log2FC	pct.1	pct.2	p_val_adj	cluster	gene
Sfrp2	0	1.34483783641131	0.899	0.473	0	0	Sfrp2
Prss23	0	1.12851913816365	0.727	0.298	0	0	Prss23
Mest	0	1.08224814539564	0.846	0.419	0	0	Mest
Plagl1	0	1.06139085904142	0.866	0.428	0	0	Plagl1
Id3	0	0.971098833439767	0.861	0.444	0	0	Id3
Fgf15	0	0.970126529969466	0.718	0.295	0	0	Fgf15
Ccnd1	0	0.953719478636762	0.902	0.521	0	0	Ccnd1
Cp	0	0.911533731635704	0.708	0.296	0	0	Cp
Itm2a	0	0.852833530878713	0.803	0.397	0	0	Itm2a
Tpm1	0	0.852379325826385	0.88	0.615	0	0	Tpm1
Cdh11	0	0.819316344139072	0.839	0.484	0	0	Cdh11
Rbp1	0	0.816423473721799	0.891	0.578	0	0	Rbp1
Zfp36l1	0	0.802602326969485	0.876	0.431	0	0	Zfp36l1
Myl9	0	0.793592393050029	0.488	0.189	0	0	Myl9
Sparc	0	0.787325944255869	0.906	0.42	0	0	Sparc
Nectin3	0	0.780138217014293	0.813	0.465	0	0	Nectin3
Nedd9	0	0.773735541568737	0.52	0.209	0	0	Nedd9
Dkk3	0	0.771549271636131	0.868	0.488	0	0	Dkk3
Mcm3	0	0.748066960544008	0.597	0.277	0	0	Mcm3
Id1	0	0.711831034903853	0.795	0.431	0	0	Id1
Mdk	0	0.71038301809721	0.969	0.636	0	0	Mdk
Lman1	0	0.703492525415629	0.916	0.604	0	0	Lman1
Mcm6	0	0.694217179479238	0.618	0.293	0	0	Mcm6
Ckb	0	0.691840984611771	0.996	0.847	0	0	Ckb
Fbn2	0	0.666776221428435	0.656	0.301	0	0	Fbn2
Ung	0	0.6381179698834	0.375	0.087	0	0	Ung
Col4a1	0	0.611766696782168	0.598	0.263	0	0	Col4a1
Siva1	0	0.596264136822253	0.847	0.505	0	0	Siva1
mt-Nd2	0	0.56214660494027	0.996	0.85	0	0	mt-Nd2
mt-Atp6	0	0.481184544737815	0.998	0.931	0	0	mt-Atp6
Rpl12	0	0.475431473462007	0.999	0.97	0	0	Rpl12
Rpl13	0	0.435706756598423	1	0.989	0	0	Rpl13
Rpl32	0	0.401137500821699	1	0.981	0	0	Rpl32
Rpl17	0	0.384069906470993	0.999	0.98	0	0	Rpl17
Eno1	1.99321180337199e-306	0.563767916782255	0.98	0.789	6.18952061301103e-302	0	Eno1
Mcm4	3.16072617609422e-306	0.647599240967347	0.55	0.252	9.81500299462538e-302	0	Mcm4
Sfr1	1.61309073895081e-304	0.580002964309326	0.96	0.746	5.00913067166397e-300	0	Sfr1
Dapl1	6.3788579394698e-304	0.790648021152189	0.624	0.303	1.98082675594356e-299	0	Dapl1
Rps12	4.51190968892126e-303	0.395938495983571	0.999	0.977	1.40108331570072e-298	0	Rps12
Grb10	1.58003817640869e-299	0.698589580501628	0.877	0.598	4.90649254920192e-295	0	Grb10
Rps27a	2.37087611115098e-296	0.370722863435969	1	0.977	7.36228158795715e-292	0	Rps27a
Rps19	1.89334949960658e-290	0.401924206860393	0.999	0.968	5.87941820112833e-286	0	Rps19
Rps20	5.26966493058619e-290	0.413123410382574	1	0.972	1.63638905089493e-285	0	Rps20
Rax	2.81321954425846e-289	0.643674341596101	0.831	0.492	8.73589065078579e-285	0	Rax
Rplp0	1.62294214220553e-287	0.381923719372893	1	0.99	5.03972223419083e-283	0	Rplp0
Serpinh1	6.81255670550645e-282	0.604167760101585	0.806	0.484	2.11550323376092e-277	0	Serpinh1
Elavl3	2.32790115134324e-281	-1.92078846342509	0.077	0.401	7.22883144526616e-277	0	Elavl3
Rprm	4.51296010700354e-279	0.712980131597734	0.679	0.378	1.40140950202781e-274	0	Rprm
Rpl23	1.94146639686381e-274	0.363824567617171	1	0.982	6.02883560218119e-270	0	Rpl23
Tubb3	5.80538723259848e-272	-2.919133937525	0.195	0.487	1.80274689733881e-267	0	Tubb3
Gnai2	3.37408250836774e-269	0.5405739610188	0.956	0.72	1.04775384132343e-264	0	Gnai2
Rps10	5.03927928414059e-267	0.357578486333527	0.999	0.981	1.56484739610418e-262	0	Rps10
Fzd5	5.5471429177452e-265	0.659823357781501	0.515	0.242	1.72255429024742e-260	0	Fzd5
Rps8	7.17336271424248e-262	0.334248285678235	1	0.976	2.22754432365372e-257	0	Rps8
Slc2a1	4.2207543346507e-259	0.678786628840164	0.763	0.458	1.31067084353908e-254	0	Slc2a1
Cdca7	1.22039916937565e-258	0.575276845406559	0.522	0.251	3.78970554066221e-254	0	Cdca7
mt-Co2	2.88730274831482e-258	0.442183816183215	0.997	0.905	8.965941224342e-254	0	mt-Co2
mt-Cytb	2.35704941829823e-257	0.475582197432501	0.996	0.862	7.31934555864148e-253	0	mt-Cytb
Onecut2	8.02224037599296e-257	-2.18291653621686	0.082	0.389	2.49114630395709e-252	0	Onecut2
Rpsa	6.18500188526546e-255	0.340419687310062	0.999	0.99	1.92062863543148e-250	0	Rpsa
Rplp1	1.27883647049312e-252	0.369148753832861	1	0.982	3.97117089182228e-248	0	Rplp1
Itgb8	2.72828051850723e-252	0.658864989982338	0.557	0.279	8.4721294941205e-248	0	Itgb8
Sox2	2.80608474486634e-247	0.580171905581099	0.669	0.363	8.71373495823346e-243	0	Sox2
Ldha	3.77107970527912e-247	0.528245299472761	0.963	0.74	1.17103338088032e-242	0	Ldha
Npm1	3.92999758446597e-247	0.414054464033992	0.999	0.909	1.22038214990422e-242	0	Npm1
Gapdh	1.99824966760767e-246	0.404730722500608	0.999	0.95	6.20516469282211e-242	0	Gapdh
Rps15a	1.11086954882978e-242	0.336405633318682	0.999	0.974	3.44958320998112e-238	0	Rps15a
Nr2e1	1.16417593650388e-241	0.532099414844862	0.431	0.178	3.6151155356255e-237	0	Nr2e1
Tubb5	1.32820806975337e-240	-0.725216614041893	0.984	0.911	4.12448451900514e-236	0	Tubb5
Rpl5	2.16260459418923e-240	0.354124614338029	0.999	0.958	6.71553604633583e-236	0	Rpl5
Rps5	2.8408836051031e-240	0.336918603170683	1	0.977	8.82179585892667e-236	0	Rps5
Rps3a1	8.98569384767651e-238	0.339381049042875	1	0.972	2.79032751051899e-233	0	Rps3a1
Dbi	3.4355893724399e-237	0.45892506914581	0.874	0.61	1.06685356782376e-232	0	Dbi
Hells	6.75351923634476e-237	0.583904352126372	0.592	0.317	2.09717032846214e-232	0	Hells
Rps4x	1.03231500152792e-236	0.347576432048252	1	0.97	3.20564777424464e-232	0	Rps4x
Rpl14	1.73434138584586e-235	0.353667219512476	0.998	0.949	5.38565030546716e-231	0	Rpl14
Rps16	1.24798870787042e-233	0.344528082682709	0.999	0.968	3.87537933455002e-229	0	Rps16
Rpl18	1.50987724043381e-233	0.355526845511818	0.999	0.955	4.68862179471911e-229	0	Rpl18
Rps17	2.84765325226315e-233	0.355922446050276	0.997	0.943	8.84281764425275e-229	0	Rps17
mt-Nd1	4.60802972645629e-233	0.459025177696565	0.994	0.84	1.43093147095647e-228	0	mt-Nd1
Stmn2	7.61523727639349e-233	-3.2396456587775	0.118	0.399	2.36475963143847e-228	0	Stmn2
Rpl27a	5.60778938339032e-232	0.333490729673182	1	0.97	1.7413868372242e-227	0	Rpl27a
Rps18	2.12415098554229e-231	0.398410564123481	0.993	0.905	6.59612605540446e-227	0	Rps18
Rpl8	3.65116504257071e-231	0.336530538732394	0.999	0.97	1.13379628066948e-226	0	Rpl8
Rps13	1.96581546981998e-230	0.326133924755465	1	0.969	6.10444677843199e-226	0	Rps13
mt-Co3	1.41268732742746e-228	0.431380680686224	0.998	0.932	4.3868179578605e-224	0	mt-Co3
Rps2	3.47727971155623e-228	0.357469243653119	0.999	0.977	1.07979966882956e-223	0	Rps2
Tagln	2.77918664659335e-226	1.11146227142612	0.399	0.167	8.63020829366632e-222	0	Tagln
Rpl15	1.11077581037063e-225	0.320280697484133	1	0.967	3.44929212394391e-221	0	Rpl15
Khdrbs3	3.32145524586481e-225	0.488233795550466	0.842	0.566	1.0314114974984e-220	0	Khdrbs3
Gm26771	6.42843800096905e-223	0.487432253382258	0.372	0.148	1.99622285244092e-218	0	Gm26771
mt-Nd4	7.37586087645291e-222	0.446718493267957	0.996	0.854	2.29042607796492e-217	0	mt-Nd4
Rps7	1.92351722174875e-221	0.300067819926938	0.999	0.976	5.9730980286964e-217	0	Rps7
Metrn	1.42179996406743e-219	0.483750073342077	0.705	0.411	4.4151154284186e-215	0	Metrn
Rest	1.30351253735055e-218	0.5078394549368	0.653	0.357	4.04779748223467e-214	0	Rest
Rps15	5.81363009947719e-218	0.34029995167622	0.998	0.957	1.80530655479065e-213	0	Rps15
Rps26	8.05186028859581e-218	0.296918724897406	0.998	0.955	2.50034417541766e-213	0	Rps26
Prdx4	4.17333265553201e-217	0.532866035181604	0.775	0.502	1.29594498952236e-212	0	Prdx4
Nr2f1	4.34931780887165e-216	0.531791561412696	0.894	0.61	1.35059365918891e-211	0	Nr2f1
Rpl22l1	8.89884030101141e-214	0.424594877422475	0.975	0.781	2.76335687867307e-209	0	Rpl22l1
Igfbpl1	6.37379501807165e-213	-1.81533071537953	0.057	0.326	1.97925456696179e-208	0	Igfbpl1
Rplp2	2.17384789472355e-211	0.30827445305937	0.998	0.97	6.75044986748505e-207	0	Rplp2
Rps24	2.81288199769718e-211	0.283809484807609	1	0.987	8.73484246744906e-207	0	Rps24
Rps29	6.0269738250627e-211	0.307693815008299	0.998	0.966	1.87155618189672e-206	0	Rps29
H3f3b	1.91330097645666e-210	-0.515512745502109	0.995	0.939	5.94137352219088e-206	0	H3f3b
Rpl26	2.15233953208216e-209	0.30706535686079	0.999	0.968	6.68365994897472e-205	0	Rpl26
Rpl11	6.648607652518e-209	0.294795624587596	0.999	0.969	2.06459213433641e-204	0	Rpl11
Rpl19	2.29811785747116e-206	0.291805361314484	1	0.979	7.13634538280518e-202	0	Rpl19
Rps27	2.69153392605246e-205	0.359984017443421	0.996	0.913	8.35802030057072e-201	0	Rps27
D930028M14Rik	4.48377397421124e-205	-1.69268831400348	0.037	0.298	1.39234633221182e-200	0	D930028M14Rik
Mcm2	6.78892755315553e-204	0.501377772809972	0.505	0.265	2.10816567308139e-199	0	Mcm2
Kdr	1.03973086750859e-203	0.495708564521424	0.322	0.119	3.22867626287443e-199	0	Kdr
Rpl9	5.65217473995541e-203	0.304017516800364	0.999	0.968	1.75516982199835e-198	0	Rpl9
Rps25	7.46240178660933e-203	0.324242524368896	0.997	0.921	2.3172996267958e-198	0	Rps25
Rpl35a	3.6501519223861e-202	0.339486564065146	0.997	0.927	1.13348167645856e-197	0	Rpl35a
Rack1	1.13349941215907e-201	0.325834278230051	0.998	0.959	3.51985572457755e-197	0	Rack1
Ildr2	6.14545434290113e-201	0.522136632750867	0.468	0.23	1.90834793710109e-196	0	Ildr2
S1pr3	6.04127766807835e-200	0.478530343536777	0.337	0.134	1.87599795426837e-195	0	S1pr3
Rpl3	8.12575725203002e-200	0.334283495636122	0.998	0.932	2.52329139947288e-195	0	Rpl3
Myl12a	1.06826392841329e-199	0.474933548583257	0.805	0.544	3.31727997690179e-195	0	Myl12a
Elavl4	1.25362104585063e-199	-1.65626816045596	0.094	0.354	3.89286943367997e-195	0	Elavl4
Gldc	4.25145946975935e-199	0.498430698586588	0.546	0.294	1.32020570914437e-194	0	Gldc
mt-Nd3	7.36264069565776e-199	0.498504559157927	0.954	0.726	2.2863208152226e-194	0	mt-Nd3
Calm2	3.16748363468015e-198	-0.763601482663456	0.894	0.837	9.83598693077227e-194	0	Calm2
Dcx	6.97534101131182e-198	-1.42436319332666	0.026	0.276	2.16605264424266e-193	0	Dcx
Rpl36a	1.22392959787248e-196	0.366436783921169	0.993	0.909	3.80066858027343e-192	0	Rpl36a
Ina	2.7873532954363e-196	-2.62467640679648	0.054	0.305	8.65556818831836e-192	0	Ina
Rpl18a	3.6724582975072e-196	0.294277408656344	1	0.98	1.14040847512491e-191	0	Rpl18a
Vim	1.85079022523033e-195	0.528837307330139	0.986	0.808	5.74725888640776e-191	0	Vim
Id2	2.10805718725521e-193	0.515499687567959	0.679	0.399	6.54614998358361e-189	0	Id2
Rps14	8.74541886451119e-193	0.304870443440358	1	0.981	2.71571491999666e-188	0	Rps14
Cdk6	1.44232395144267e-191	0.481319060013502	0.37	0.159	4.47884856641492e-187	0	Cdk6
Map2	6.67137462022937e-191	-1.3285240494844	0.099	0.352	2.07166196081983e-186	0	Map2
Rpl28	1.2811613035549e-190	0.311348304870449	1	0.968	3.97839019592904e-186	0	Rpl28
Rps6	3.11078261166911e-190	0.315687365788177	0.999	0.956	9.6599132440161e-186	0	Rps6
Anp32b	5.45194296013156e-188	0.417041725373402	0.973	0.779	1.69299184740965e-183	0	Anp32b
Rpl30	8.90453314934824e-188	0.311882638372168	0.998	0.942	2.76512467886711e-183	0	Rpl30
Mcm5	2.67402041506585e-186	0.475750357543607	0.464	0.236	8.303635594904e-182	0	Mcm5
Srsf9	1.30864129364998e-185	0.413577316977448	0.814	0.559	4.06372380917129e-181	0	Srsf9
Nasp	1.67817695991058e-185	0.460022737630072	0.94	0.734	5.21124291361033e-181	0	Nasp
Adgrv1	3.75507733453362e-183	0.487146925055827	0.435	0.217	1.16606416469273e-178	0	Adgrv1
Rpl24	4.05934961207037e-183	0.277502701802515	0.998	0.964	1.26054983503621e-178	0	Rpl24
Naca	1.54872954344001e-181	0.316074208695062	0.997	0.924	4.80926985124428e-177	0	Naca
Stmn3	3.96926951896695e-181	-1.55242738491176	0.041	0.278	1.23257726372481e-176	0	Stmn3
Hnrnpf	8.79222517736603e-181	0.370010627988043	0.967	0.788	2.73024968432747e-176	0	Hnrnpf
Cspg5	3.1122874010175e-180	0.496290787148192	0.57	0.326	9.66458606637965e-176	0	Cspg5
Eef1b2	8.96831193420797e-180	0.340500467068557	0.996	0.923	2.7849299049296e-175	0	Eef1b2
Rps9	8.98517576335114e-180	0.279307523390571	1	0.98	2.79016662979343e-175	0	Rps9
Rps3	1.55747693103094e-177	0.297291825718163	0.999	0.97	4.83643311393038e-173	0	Rps3
Pmepa1	1.65404724092235e-177	0.753984873165934	0.573	0.352	5.13631289723618e-173	0	Pmepa1
Col4a2	2.85503672255838e-177	0.424765514708635	0.478	0.245	8.86574553456054e-173	0	Col4a2
Hspe1	3.44323933251244e-177	0.372851574133809	0.964	0.796	1.06922910992509e-172	0	Hspe1
Foxp1	7.64096894159296e-176	0.529965519509683	0.768	0.53	2.37275008543286e-171	0	Foxp1
Nhlh2	2.65277555048553e-175	-0.995324847868663	0.015	0.239	8.23766391692271e-171	0	Nhlh2
Ebf1	4.57041647938608e-175	-1.55069268132797	0.022	0.247	1.41925142934376e-170	0	Ebf1
Rpl39	4.89804720477767e-175	0.297754632210279	0.996	0.955	1.52099059849961e-170	0	Rpl39
Ncl	6.0432618620617e-175	0.369841261127112	0.995	0.89	1.87661410602602e-170	0	Ncl
Crmp1	1.42216225338053e-174	-1.22491262550378	0.099	0.337	4.41624044542257e-170	0	Crmp1
Eef1a1	1.46465060602591e-174	0.268058152982976	1	0.99	4.54817952689227e-170	0	Eef1a1
Rpl37	4.23262390295953e-173	0.304991124640791	0.995	0.927	1.31435670058602e-168	0	Rpl37
Mif	4.54487943819675e-173	0.341366726722423	0.988	0.867	1.41132141194324e-168	0	Mif
Hspa5	4.38246976123504e-172	0.510539738194818	0.93	0.715	1.36088833495632e-167	0	Hspa5
Fermt2	7.68457905950795e-172	0.46154714717546	0.717	0.476	2.386292335349e-167	0	Fermt2
Ebf3	1.07799606520384e-171	-1.00040838558883	0.022	0.244	3.34750118127749e-167	0	Ebf3
Rpl22	2.28756762572027e-168	0.314805984338238	0.986	0.909	7.10358374814915e-164	0	Rpl22
Rps23	5.88496878382859e-168	0.263249569952874	0.999	0.975	1.82745935644229e-163	0	Rps23
Rif1	8.03747483516327e-167	0.469345602323677	0.655	0.408	2.49587706056325e-162	0	Rif1
Rpl21	2.1418219805001e-166	0.252396741611132	1	0.97	6.65099979604696e-162	0	Rpl21
Hspd1	3.76790390669033e-166	0.383189167481525	0.949	0.768	1.17004720014455e-161	0	Hspd1
Srrm4	3.8105359862988e-166	-0.956548092073998	0.116	0.365	1.18328573982537e-161	0	Srrm4
Nes	4.91744195160771e-166	0.521560192899876	0.697	0.448	1.52701324923274e-161	0	Nes
Scg3	1.05937630266803e-162	-0.821723605351291	0.029	0.247	3.28968123267503e-158	0	Scg3
Dhfr	1.30327566433429e-162	0.477807785389325	0.455	0.239	4.04706192045728e-158	0	Dhfr
Jpt1	2.19633968705015e-162	-0.831745800691085	0.7	0.77	6.82029363019684e-158	0	Jpt1
Rpl7	4.48840627134895e-162	0.272019488217453	0.999	0.975	1.39378479944199e-157	0	Rpl7
Fgf9	6.02563256599805e-162	0.532745407862918	0.448	0.24	1.87113968071937e-157	0	Fgf9
Vsx2	2.09603455718301e-161	0.530589588041346	0.47	0.249	6.50881611042039e-157	0	Vsx2
Rps21	2.4803689496228e-161	0.303074888056751	0.996	0.937	7.70228969926367e-157	0	Rps21
Tagln3	9.24556199895506e-161	-1.24003185570033	0.268	0.486	2.87102436753551e-156	0	Tagln3
Rpl10a	3.21493100236839e-160	0.284381595827208	0.998	0.954	9.98332524165455e-156	0	Rpl10a
Eef1d	2.37621149972448e-158	0.339311602678445	0.85	0.608	7.37884957009442e-154	0	Eef1d
Rpl6	3.86891300052156e-158	0.263126250114219	0.999	0.952	1.20141355405196e-153	0	Rpl6
Pdia6	9.75288799957768e-158	0.441681344716917	0.848	0.623	3.02856431050886e-153	0	Pdia6
Ptchd1	1.1964938536694e-157	0.338538868198771	0.191	0.057	3.71547236379958e-153	0	Ptchd1
Isl1	8.1415149675021e-157	-1.51810173493467	0.032	0.242	2.52818464285843e-152	0	Isl1
Ybx1	9.18101744335671e-157	0.321552125705846	0.998	0.902	2.85098134668556e-152	0	Ybx1
Rpl36	1.80363424231468e-156	0.308870481147482	0.992	0.914	5.60082541265979e-152	0	Rpl36
Rpl4	4.90979274840053e-156	0.316876270165942	0.996	0.925	1.52463794216082e-151	0	Rpl4
Lpar1	3.45804628958944e-155	0.435281553919962	0.295	0.124	1.07382711430621e-150	0	Lpar1
Mllt11	4.46172954719594e-155	-1.18604632770904	0.123	0.346	1.38550087629076e-150	0	Mllt11
Myb	1.04765503763237e-154	0.472456094671231	0.531	0.303	3.25328318835979e-150	0	Myb
Tgfb2	1.12706297465895e-153	0.445904310469645	0.531	0.297	3.49986865520844e-149	0	Tgfb2
Phactr2	3.37690777905566e-152	0.446403556792119	0.405	0.209	1.04863117263015e-147	0	Phactr2
Rassf4	8.46235083945779e-152	-0.890780121902113	0.052	0.267	2.62781380617683e-147	0	Rassf4
Cnbp	3.14658418337239e-151	0.337301690552121	0.931	0.768	9.77108786462629e-147	0	Cnbp
Hadh	1.11644482945185e-150	0.374970221555733	0.525	0.305	3.46689612889683e-146	0	Hadh
Ccnd2	1.28450026405817e-150	0.423075983119963	0.521	0.282	3.98875866997983e-146	0	Ccnd2
Gap43	2.12516507379534e-149	-2.4465912541524	0.175	0.392	6.59927510365668e-145	0	Gap43
Hsp90b1	4.94332429510217e-149	0.456522093196545	0.926	0.704	1.53505049335808e-144	0	Hsp90b1
Cald1	1.93764076286137e-148	0.595201566528945	0.649	0.424	6.01695586091343e-144	0	Cald1
Scrt1	2.64736116380034e-148	-0.685548518525178	0.014	0.21	8.22085062194919e-144	0	Scrt1
Cdh2	3.33348811906588e-148	0.463239610372811	0.819	0.608	1.03514806561353e-143	0	Cdh2
Anp32a	1.40961459439488e-147	0.351235228352217	0.92	0.731	4.37727619997442e-143	0	Anp32a
Mir670hg	2.07004350487075e-147	0.322399348376697	0.236	0.086	6.42810609567515e-143	0	Mir670hg
Crabp2	1.58829226855623e-145	0.421363985494572	0.6	0.378	4.93212398154766e-141	0	Crabp2
Dek	3.095087567691e-145	0.310034584692541	0.935	0.695	9.61117542395087e-141	0	Dek
Fkbp3	3.25918574315866e-145	0.312750753880104	0.957	0.789	1.01207494882306e-140	0	Fkbp3
Dpysl3	5.11233819013823e-145	-1.5355261509334	0.335	0.515	1.58753437818362e-140	0	Dpysl3
Fgfbp3	1.67637408068664e-144	0.522786161333972	0.263	0.105	5.20564443275623e-140	0	Fgfbp3
Rpl35	3.28474037267538e-143	0.274846354385371	0.99	0.914	1.02001042792689e-138	0	Rpl35
Srrm3	5.21421975881108e-142	-0.612768488884199	0.007	0.193	1.6191716617036e-137	0	Srrm3
Efnb2	8.75441314342518e-142	0.531450315754842	0.625	0.41	2.71850791342782e-137	0	Efnb2
Ccnd3	1.83939150482321e-141	0.373759875543535	0.525	0.312	5.7118624399275e-137	0	Ccnd3
Lhx2	6.53123202693344e-141	0.354907518893345	0.76	0.496	2.02814348132364e-136	0	Lhx2
Rpl34	7.00938583676356e-141	0.265250320364712	0.997	0.944	2.17662458389019e-136	0	Rpl34
Rpl37a	1.3125291331486e-140	0.260221373223279	0.996	0.951	4.07579671716634e-136	0	Rpl37a
Dtx4	2.0644252033321e-140	0.357725879856871	0.323	0.15	6.41065958390717e-136	0	Dtx4
Sox9	9.75649239954486e-139	0.465024044934683	0.389	0.198	3.02968358483066e-134	0	Sox9
Col23a1	2.23616602296786e-138	0.4060787066102	0.305	0.137	6.94396635112209e-134	0	Col23a1
Dut	3.84222328218805e-138	0.326799255350845	0.767	0.53	1.19312559581785e-133	0	Dut
Rpl10	4.60133170170127e-138	0.252727353135892	0.999	0.954	1.42885153332929e-133	0	Rpl10
Rpl38	1.00358840438379e-137	0.27008622707169	0.994	0.941	3.11644307213299e-133	0	Rpl38
Ptprz1	2.03801874127599e-137	0.593500176458446	0.49	0.287	6.32865959728433e-133	0	Ptprz1
Pdia3	4.52361764451682e-137	0.419681955611796	0.857	0.657	1.40471898715181e-132	0	Pdia3
Neurod1	2.93238969537522e-135	-1.07658033158074	0.062	0.265	9.10594972104867e-131	0	Neurod1
Csrp2	5.10738303971901e-135	0.346984748742329	0.929	0.728	1.58599565532394e-130	0	Csrp2
Rps27l	1.31411813756115e-134	0.333354283414348	0.876	0.685	4.08073105256864e-130	0	Rps27l
Zeb2	2.16511533803233e-134	0.424305931598266	0.836	0.617	6.7233326591918e-130	0	Zeb2
Bcl2	2.55342604307727e-134	0.422399370787908	0.373	0.195	7.92915389156785e-130	0	Bcl2
Rps28	2.77102640721481e-134	0.295019173803425	0.984	0.878	8.60486830232415e-130	0	Rps28
Casp8ap2	5.42704849153462e-134	0.463112806111972	0.61	0.414	1.68526136807624e-129	0	Casp8ap2
Pabpc1	8.30154858161467e-134	0.326880947502192	0.969	0.825	2.5778798810488e-129	0	Pabpc1
Gng3	2.23532267111799e-133	-1.1973805668521	0.114	0.315	6.9413474906227e-129	0	Gng3
Rtn1	4.3605496737642e-133	-2.17805485360321	0.237	0.42	1.354081490194e-128	0	Rtn1
Ppp3ca	4.94546671848843e-133	0.397681140875493	0.847	0.653	1.53571578009221e-128	0	Ppp3ca
Selenof	6.03611240375547e-133	0.358103892450176	0.835	0.639	1.87439398473819e-128	0	Selenof
Soga3	2.84656121238754e-132	-0.877839017962729	0.185	0.39	8.83942653282704e-128	0	Soga3
mt-Nd5	3.42067620460237e-132	0.394684374745081	0.975	0.776	1.06222258181517e-127	0	mt-Nd5
Shroom3	4.10186428861401e-132	0.402496152535644	0.319	0.152	1.27375191754331e-127	0	Shroom3
Rcn1	5.94304740800799e-132	0.380571282966798	0.551	0.343	1.84549451160872e-127	0	Rcn1
Tead2	1.47626532786884e-131	0.325657544381555	0.695	0.461	4.58424672263111e-127	0	Tead2
Pgk1	1.80574215706272e-131	0.330783655487734	0.893	0.696	5.60737112032686e-127	0	Pgk1
Gng5	1.6258207803981e-130	0.291512333456162	0.983	0.872	5.04866126937021e-126	0	Gng5
Lor	7.52333710414597e-130	0.547145336228291	0.215	0.079	2.33622187095045e-125	0	Lor
Stmn1	9.48212458689462e-130	-0.956208830765896	0.869	0.81	2.94448414796839e-125	0	Stmn1
Tuba1a	2.3419766499257e-129	-1.31196198172075	0.995	0.935	7.27254009101427e-125	0	Tuba1a
Kcnq1ot1	3.53807394134472e-129	0.459315831483938	0.922	0.709	1.09867810100578e-124	0	Kcnq1ot1
Pgam1	3.60105667565275e-129	0.335526505555258	0.936	0.753	1.11823612949045e-124	0	Pgam1
Nusap1	5.84555634391365e-129	-0.72805394628623	0.053	0.246	1.8152206114755e-124	0	Nusap1
Atoh7	9.22671674304437e-129	-2.18991766459645	0.13	0.328	2.86517235021757e-124	0	Atoh7
Stxbp6	2.1205284366078e-128	0.357233162192698	0.381	0.203	6.5848769541982e-124	0	Stxbp6
Nap1l1	1.18841661512315e-127	0.275479649815397	0.993	0.873	3.6903901149419e-123	0	Nap1l1
Rfc1	1.71929754288084e-127	0.381045057871692	0.626	0.421	5.33893465990789e-123	0	Rfc1
Gm10260	6.93199757656629e-127	0.307955340063032	0.822	0.631	2.15259320745113e-122	0	Gm10260
Hmgn3	1.8715539029097e-126	0.34222575459814	0.665	0.45	5.8117363347055e-122	0	Hmgn3
Luzp1	3.86585148426554e-126	0.377235159716396	0.663	0.453	1.20046286140898e-121	0	Luzp1
Hdgf	6.00177664877145e-126	0.356969977255351	0.852	0.655	1.863731702743e-121	0	Hdgf
Smo	1.01323153476586e-125	0.398560782958543	0.496	0.303	3.14638788490843e-121	0	Smo
Snrpf	1.38987800323808e-125	0.30897716011091	0.899	0.701	4.31598816345522e-121	0	Snrpf
Tspan3	2.43018334894016e-125	0.370429437320378	0.854	0.655	7.54644835346389e-121	0	Tspan3
Senp2	2.6627238632203e-125	0.519902939736394	0.571	0.382	8.26855641245801e-121	0	Senp2
Stxbp1	1.97564926269852e-124	-0.585037413476603	0.077	0.273	6.1349836554577e-120	0	Stxbp1
Ubald2	3.44783656259781e-124	-0.565308319955962	0.17	0.387	1.0706566877835e-119	0	Ubald2
Dnajc1	6.9054055127313e-124	0.436948542805488	0.545	0.356	2.14433557386845e-119	0	Dnajc1
Chrna4	2.04502846520579e-123	-0.567106025325051	0.035	0.216	6.35042689300353e-119	0	Chrna4
Fst	3.04566110745953e-123	0.455311889655863	0.286	0.129	9.45769143699406e-119	0	Fst
Parp1	9.57857703933839e-123	0.32732101307658	0.752	0.549	2.97443552802575e-118	0	Parp1
Celf3	2.43916790077279e-122	-0.511060694393146	0.018	0.189	7.57434808226973e-118	0	Celf3
Eif1ax	4.04934932974292e-122	0.310657551613346	0.81	0.624	1.25744444736507e-117	0	Eif1ax
Impdh2	5.84230825714315e-122	0.294971596609142	0.659	0.446	1.81421198309066e-117	0	Impdh2
Mapt	9.87066005031619e-122	-1.12649659672102	0.041	0.219	3.06513606542469e-117	0	Mapt
Myt1	1.81688287293287e-121	-0.519095069802155	0.016	0.185	5.64196638531845e-117	0	Myt1
Nsg2	2.19333921834096e-121	-0.611357132910348	0.017	0.186	6.81097627471418e-117	0	Nsg2
Rpl31	1.40676666351123e-120	0.256521565962672	0.992	0.902	4.36843252020141e-116	0	Rpl31
Adgrl2	1.72122769761182e-120	0.417328337388071	0.677	0.469	5.34492836939397e-116	0	Adgrl2
Ahnak	2.54516292611986e-120	0.436063724288136	0.28	0.126	7.90349443447999e-116	0	Ahnak
Hsd17b10	3.04420512392682e-120	0.322121271228354	0.577	0.386	9.45317017132994e-116	0	Hsd17b10
Nop58	5.61793181246205e-120	0.327305325603672	0.792	0.588	1.74453636572384e-115	0	Nop58
Btf3	5.89332914836342e-120	0.270309344166375	0.991	0.896	1.83005550044129e-115	0	Btf3
Lig1	1.68051556221004e-119	0.34693497829672	0.573	0.362	5.21850497533084e-115	0	Lig1
Pdzd2	2.05397369403685e-119	0.290384747388441	0.185	0.065	6.37820451209262e-115	0	Pdzd2
Tead1	2.28708585639845e-119	0.394442040103156	0.596	0.397	7.10208770987409e-115	0	Tead1
Prdx1	3.2823415243992e-119	0.255015318321778	0.899	0.715	1.01926551357168e-114	0	Prdx1
Acsl3	5.24659419506711e-119	0.456403399244215	0.588	0.397	1.62922489539419e-114	0	Acsl3
Galk1	5.51109680849359e-119	0.331358930325695	0.464	0.278	1.71136089194151e-114	0	Galk1
Bex1	8.30208184025502e-119	0.334395129540823	0.738	0.534	2.57804547385439e-114	0	Bex1
Vcl	9.79993577035201e-119	0.437895793194435	0.547	0.361	3.04317405476741e-114	0	Vcl
Mrfap1	1.54035376350277e-118	0.29748083173221	0.943	0.765	4.78326054180515e-114	0	Mrfap1
Chgb	4.14053915731965e-118	-0.585195648155101	0.01	0.171	1.28576162452247e-113	0	Chgb
C130071C03Rik	4.66287052468594e-118	0.318892080586338	0.237	0.097	1.44796118403072e-113	0	C130071C03Rik
Nefm	2.07269333568772e-117	-2.5540236988646	0.073	0.253	6.43633461531107e-113	0	Nefm
Nedd4	3.06459461131255e-117	0.31129262134942	0.988	0.842	9.51648564650885e-113	0	Nedd4
Bmpr1b	8.77565548173266e-117	0.379667475725978	0.265	0.118	2.72510429674244e-112	0	Bmpr1b
Zyx	9.86363331672058e-117	0.428165684502571	0.497	0.316	3.06295405384124e-112	0	Zyx
Eif1a	1.17714476322844e-116	0.359400544784264	0.659	0.464	3.65538763325328e-112	0	Eif1a
Gar1	2.72680465123561e-116	0.303137082742781	0.599	0.399	8.46754648348195e-112	0	Gar1
Pmm1	3.00352894229506e-116	0.341933504868413	0.36	0.193	9.32685842450886e-112	0	Pmm1
Msh6	4.93412315889076e-116	0.350990059006717	0.356	0.189	1.53219326453035e-111	0	Msh6
Ift74	1.28773451212365e-115	0.31663503670461	0.612	0.408	3.99880198049758e-111	0	Ift74
Tpi1	2.04677049448814e-115	0.312888299803295	0.88	0.69	6.35583641653403e-111	0	Tpi1
Eif3a	2.10728083612191e-115	0.335327101621165	0.946	0.774	6.54373918040938e-111	0	Eif3a
Gnl3	2.3074705975108e-115	0.356005418835075	0.703	0.504	7.16538844645029e-111	0	Gnl3
Aplp1	5.22945822195287e-115	-0.721100670297126	0.094	0.279	1.62390366166302e-110	0	Aplp1
Cox4i2	6.9019800242405e-115	0.281562091356402	0.212	0.082	2.1432718569274e-110	0	Cox4i2
Abca5	1.3980844432646e-114	0.420501121982697	0.406	0.236	4.34147162166955e-110	0	Abca5
Pdlim5	1.51213266388953e-114	0.470418089680285	0.362	0.197	4.69562556117617e-110	0	Pdlim5
Rundc3a	6.78344080857108e-114	-0.490721040208547	0.021	0.184	2.10646187428558e-109	0	Rundc3a
Ube2c	1.45250188097817e-113	-1.31458687088894	0.129	0.314	4.5104540910015e-109	0	Ube2c
Cnn2	7.14011362172127e-113	0.386381790652786	0.229	0.096	2.21721948295311e-108	0	Cnn2
Npm3	1.73036610595526e-112	0.335865423606412	0.49	0.311	5.37330586882287e-108	0	Npm3
Prdx6	1.73908909873243e-112	0.291642894201572	0.842	0.673	5.40039337829383e-108	0	Prdx6
Nab2	2.25985852352902e-112	0.384297498559518	0.265	0.12	7.01753867311465e-108	0	Nab2
Trip6	3.12497120030232e-112	0.31321015990852	0.288	0.139	9.7039730682988e-108	0	Trip6
Gsr	7.39002081306207e-112	0.326022482186023	0.371	0.207	2.29482316308016e-107	0	Gsr
Rorb	7.97301757621854e-112	0.297800963556168	0.919	0.698	2.47586114794314e-107	0	Rorb
Paics	2.59164914335815e-111	0.269691225712362	0.718	0.507	8.04784808487005e-107	0	Paics
Hat1	7.23677133479854e-111	0.286707349393681	0.564	0.362	2.24723460259499e-106	0	Hat1
Six6	1.1376001063289e-110	0.501461701712969	0.543	0.361	3.53258961018313e-106	0	Six6
Dkc1	1.43171494704812e-110	0.307693465302017	0.604	0.41	4.44590442506853e-106	0	Dkc1
Pnn	1.50711018427994e-110	0.343164396111519	0.893	0.701	4.68002925524449e-106	0	Pnn
Lpp	2.84644163126036e-110	0.419097597409932	0.401	0.234	8.83905519755279e-106	0	Lpp
Hmmr	2.98744451316766e-110	-0.55607593632941	0.029	0.193	9.27691144673954e-106	0	Hmmr
Fam110a	3.73648985314645e-110	-0.759042151100273	0.095	0.28	1.16029219409757e-105	0	Fam110a
Epha5	2.02497993729577e-109	0.444329093422354	0.757	0.557	6.28817019928457e-105	0	Epha5
Pou6f2	5.24375984665563e-109	-1.05336509889369	0.009	0.158	1.62834474518197e-104	0	Pou6f2
Tipin	7.9001640284085e-109	0.305117296438642	0.521	0.329	2.45323793574169e-104	0	Tipin
Set	1.6577939904302e-108	0.281517347120014	0.995	0.881	5.14794767848291e-104	0	Set
Idi1	2.38018184131496e-108	0.420003231971785	0.628	0.438	7.39117867183536e-104	0	Idi1
Cdk5r1	2.80971442099221e-108	-0.598578250418887	0.067	0.242	8.7250061915071e-104	0	Cdk5r1
Dag1	3.78637792022272e-108	0.376728580722016	0.48	0.307	1.17578393556676e-103	0	Dag1
Fstl1	4.79794221639494e-108	0.328038951025859	0.474	0.287	1.48990499645712e-103	0	Fstl1
Nefl	6.31473568506052e-108	-2.16369520838713	0.044	0.206	1.96091487228184e-103	0	Nefl
Apba2	7.64610989615357e-108	-0.678815051425387	0.153	0.341	2.37434650605257e-103	0	Apba2
Hmgn1	1.07214991392449e-107	0.278087193217821	0.99	0.869	3.32934712770972e-103	0	Hmgn1
Smpd3	3.90711064031136e-107	-0.461133841198643	0.012	0.161	1.21327506713589e-102	0	Smpd3
Snrpd2	4.99889834525778e-107	0.256096294804777	0.919	0.763	1.5523079031529e-102	0	Snrpd2
Ftl1	5.94422191708602e-107	-0.558793594351432	0.999	0.98	1.84585923191272e-102	0	Ftl1
Dnajc9	9.26963294915156e-107	0.2749284071177	0.647	0.431	2.87849911970003e-102	0	Dnajc9
Odc1	9.72297577256992e-107	0.302404973161889	0.823	0.628	3.01927566665614e-102	0	Odc1
Flna	9.81779339166851e-107	0.378328061771736	0.507	0.331	3.04871938191482e-102	0	Flna
H2afv	3.01295090525675e-106	0.2605447765952	0.972	0.798	9.3561164460938e-102	0	H2afv
Aprt	4.31688164305797e-106	0.275407778400969	0.704	0.503	1.34052125661879e-101	0	Aprt
Rock2	6.8638548277835e-106	0.403706546960591	0.707	0.528	2.13143283967161e-101	0	Rock2
Klf7	8.77640211215341e-106	-1.10947856342378	0.412	0.553	2.725336147887e-101	0	Klf7
Tpx2	2.02050967359942e-105	-0.733611846474664	0.095	0.273	6.27428868942829e-101	0	Tpx2
Cyr61	2.25263020540702e-105	0.338630677023764	0.435	0.247	6.99509257685043e-101	0	Cyr61
Islr2	2.85172983179603e-105	-0.610554879496701	0.006	0.15	8.85547664667621e-101	0	Islr2
Gcsh	8.63792181935724e-105	0.30205529681449	0.456	0.285	2.682333862565e-100	0	Gcsh
Cdon	1.84770614969836e-104	0.329897806739781	0.455	0.269	5.73768190665832e-100	0	Cdon
Kif11	2.63469081414746e-104	-0.452111232361903	0.039	0.201	8.18150538517211e-100	0	Kif11
Sms	3.19788184819832e-104	0.319516146679744	0.815	0.621	9.93038250321026e-100	0	Sms
Glo1	3.391177513418e-104	0.317897854272229	0.593	0.413	1.05306235324169e-99	0	Glo1
Gstm5	4.39514531477888e-104	0.30103587477739	0.705	0.524	1.36482447459828e-99	0	Gstm5
Rsl1d1	5.69236051785016e-104	0.290142096497902	0.793	0.607	1.76764871160801e-99	0	Rsl1d1
Supt16	6.89224967572169e-104	0.285568825649165	0.866	0.682	2.14025029180186e-99	0	Supt16
Nrn1	1.09506918528016e-103	-0.677406508777092	0.009	0.152	3.40051834105049e-99	0	Nrn1
Tmsb4x	1.1499230687062e-103	-1.15559922896088	0.989	0.9	3.57085610525336e-99	0	Tmsb4x
Txn1	3.20894208632148e-103	0.272617549030201	0.936	0.792	9.9647278606541e-99	0	Txn1
Eprs	3.33399003263434e-103	0.334317889315669	0.852	0.666	1.03530392483394e-98	0	Eprs
B230118H07Rik	4.45081712792265e-103	0.29922840893987	0.431	0.263	1.38211224273382e-98	0	B230118H07Rik
Tubb2a	9.79170202984967e-103	-1.17744949446819	0.171	0.348	3.04061723132922e-98	0	Tubb2a
Necab2	1.07693635865675e-102	0.267124227725559	0.486	0.29	3.3442104745368e-98	0	Necab2
Purb	2.67042729149339e-102	0.327657027622137	0.855	0.661	8.29247786827443e-98	0	Purb
Hnrnpa3	2.72303487993001e-102	0.304543154653454	0.969	0.832	8.45584021264665e-98	0	Hnrnpa3
Hnrnpu	3.18164262959645e-102	0.305254648338481	0.978	0.841	9.87995485768586e-98	0	Hnrnpu
Celf2	3.67271171629567e-102	0.295147314740128	0.883	0.677	1.14048716926129e-97	0	Celf2
Sptssa	1.30536263247118e-101	0.309370150056933	0.629	0.453	4.05354258261276e-97	0	Sptssa
Serbp1	1.35549373602882e-101	0.254479902050459	0.994	0.887	4.20921469849029e-97	0	Serbp1
Trpm3	2.25065446174389e-101	0.32434720665493	0.392	0.226	6.9889573000533e-97	0	Trpm3
Ybx3	2.89480934551346e-101	0.274282845924474	0.753	0.568	8.98925146062296e-97	0	Ybx3
Elavl2	3.29070774344699e-101	-0.766909708152957	0.105	0.28	1.02186347557259e-96	0	Elavl2
Usp1	3.61248143633317e-101	0.306849924813324	0.608	0.398	1.12178386042454e-96	0	Usp1
Ssbp4	1.27735486576683e-100	0.290470379668746	0.573	0.386	3.96657006466575e-96	0	Ssbp4
Stox2	1.99162054874441e-100	0.356340042968767	0.691	0.51	6.184579290016e-96	0	Stox2
Gng2	6.07347205548089e-100	-0.660106442786482	0.13	0.306	1.88599527738848e-95	0	Gng2
Arhgap5	1.11352496242598e-99	0.341658067717093	0.7	0.522	3.45782906582138e-95	0	Arhgap5
Tkt	4.7160978896471e-99	0.257251385516002	0.821	0.625	1.46448987767211e-94	0	Tkt
Cyp51	6.29337245739418e-99	0.43148276442159	0.712	0.537	1.95428094919462e-94	0	Cyp51
Eif4ebp1	2.37838773506292e-98	0.379058489341372	0.446	0.28	7.3856074336909e-94	0	Eif4ebp1
Dtl	2.50087144797415e-98	0.400813709089209	0.417	0.251	7.76595610739412e-94	0	Dtl
G3bp1	3.83696347059693e-98	0.257296707705176	0.86	0.664	1.19149226652446e-93	0	G3bp1
Ncor1	4.5413267297241e-98	0.319700766632763	0.846	0.674	1.41021818938123e-93	0	Ncor1
Kif5a	5.73889784731247e-98	-0.550651802634134	0.044	0.199	1.78209994852594e-93	0	Kif5a
Pou4f2	3.90104104559251e-97	-0.564974923950556	0.009	0.144	1.21139027588784e-92	0	Pou4f2
Uncx	4.9766867548511e-97	-0.715264716756738	0.011	0.148	1.54541053798391e-92	0	Uncx
Fbl	6.22036612348361e-97	0.272553181344816	0.764	0.581	1.93161029232536e-92	0	Fbl
Gmps	6.51529881268072e-97	0.277489708161096	0.747	0.559	2.02319574030174e-92	0	Gmps
Trp53i11	1.33921253013412e-96	-0.634452971639014	0.13	0.305	4.15865666982548e-92	0	Trp53i11
Qk	1.57280219516835e-96	0.306508570336472	0.828	0.618	4.88402265665626e-92	0	Qk
Tbl1x	1.68773758751481e-96	0.31827491719266	0.67	0.489	5.24093153050973e-92	0	Tbl1x
Nhp2	6.75404422478256e-96	0.25420928495035	0.707	0.519	2.09733335312173e-91	0	Nhp2
Eif3e	1.30851639259048e-95	0.268652615486859	0.906	0.741	4.0633359539112e-91	0	Eif3e
Rdx	1.4190639533535e-95	0.276627802618604	0.87	0.667	4.40661929434863e-91	0	Rdx
Ppic	2.71612943235279e-95	0.3282827917378	0.373	0.215	8.43439672628512e-91	0	Ppic
Mier1	3.82976461952482e-95	0.325856141727858	0.578	0.409	1.18925680730104e-90	0	Mier1
Mir124a-1hg	3.84356982987124e-95	-0.396928695948122	0.018	0.157	1.19354373926992e-90	0	Mir124a-1hg
Tmem165	4.86652825797668e-95	0.343649555292075	0.591	0.419	1.5112030199495e-90	0	Tmem165
Add2	3.42186864653976e-94	-0.417130294965891	0.048	0.202	1.06259287080999e-89	0	Add2
Ddx18	3.72617389588195e-94	0.286039174972705	0.568	0.396	1.15708877988822e-89	0	Ddx18
Sox11	4.40013621637405e-94	-1.19823867670726	0.908	0.785	1.36637429927064e-89	0	Sox11
Srp9	6.69399783586857e-94	0.256846542961639	0.738	0.564	2.07868714797227e-89	0	Srp9
Cd3eap	8.26582563650012e-94	0.328197056947287	0.403	0.246	2.56678683490238e-89	0	Cd3eap
Dcc	2.01417413721527e-93	-0.455634670961481	0.035	0.182	6.25461494829457e-89	0	Dcc
Stmn4	2.47215885267888e-93	-0.749735620311207	0.059	0.213	7.67679488522374e-89	0	Stmn4
Ptp4a2	3.35643262556864e-93	0.289414463222547	0.852	0.669	1.04227302321783e-88	0	Ptp4a2
Cyp26a1	3.80256092527333e-93	0.34549444460036	0.145	0.05	1.18080924412513e-88	0	Cyp26a1
Ajuba	3.99357023251588e-93	0.319574007364285	0.321	0.176	1.24012336430316e-88	0	Ajuba
mt-Nd4l	3.51370238198538e-92	0.320053412762658	0.826	0.645	1.09111000067792e-87	0	mt-Nd4l
Mphosph10	6.69023860749931e-92	0.290534120321442	0.606	0.43	2.07751979478676e-87	0	Mphosph10
Runx1t1	7.60006626930406e-92	-0.633187709332877	0.093	0.258	2.36004857860699e-87	0	Runx1t1
L1cam	1.01606960045213e-91	-0.421838277276425	0.009	0.139	3.15520093028401e-87	0	L1cam
Calb1	1.1781726706097e-91	0.303728263295552	0.121	0.037	3.6585795940443e-87	0	Calb1
Gins2	2.28762402985334e-91	0.309691763306213	0.374	0.221	7.10375889990356e-87	0	Gins2
Cntn2	2.7885213047733e-91	-0.650616744709318	0.012	0.143	8.65919520771252e-87	0	Cntn2
Col2a1	8.71107218628115e-91	0.299335253825823	0.326	0.177	2.70504924600589e-86	0	Col2a1
Topbp1	1.0587834412304e-90	0.346102761155879	0.511	0.341	3.28784022005278e-86	0	Topbp1
C1qbp	5.78799913471884e-90	0.261711504916661	0.764	0.599	1.79734737130424e-85	0	C1qbp
Lmna	8.28701586607008e-90	0.379136799270663	0.294	0.157	2.57336703689074e-85	0	Lmna
Scn3a	9.07823450843461e-90	-0.385588297471721	0.008	0.135	2.8190641619042e-85	0	Scn3a
Calr	1.16029438480211e-89	0.31967336215014	0.932	0.767	3.60306215312599e-85	0	Calr
Pnp	1.40422630955525e-89	0.287337324442363	0.459	0.303	4.36054395906193e-85	0	Pnp
Msh2	1.57167856659606e-89	0.318876644216646	0.424	0.27	4.88053345285075e-85	0	Msh2
Gli3	1.91935540334921e-89	0.311969196396072	0.391	0.236	5.96017433402029e-85	0	Gli3
Mybbp1a	3.91365663140376e-89	0.304468991723628	0.518	0.352	1.21530779374981e-84	0	Mybbp1a
Uhrf1	6.11087107219099e-89	0.355039245681928	0.42	0.262	1.89760879404747e-84	0	Uhrf1
Arl6ip1	6.23627283855528e-89	-0.818102290306098	0.525	0.627	1.93654980455657e-84	0	Arl6ip1
Sri	6.28420670276106e-89	0.286337765643703	0.459	0.304	1.95143470740839e-84	0	Sri
Ipo5	6.72065845714696e-89	0.269155655140198	0.593	0.407	2.08696607069785e-84	0	Ipo5
Sncg	8.19723061723534e-89	-1.86335552085833	0.028	0.163	2.54548602357009e-84	0	Sncg
Msmo1	1.05141516849165e-88	0.415294228860914	0.602	0.431	3.26495952271713e-84	0	Msmo1
Tm9sf3	1.34451373404706e-88	0.310688498121523	0.681	0.517	4.17511849833634e-84	0	Tm9sf3
Igf2bp1	2.11996086570516e-88	0.279269640696428	0.788	0.594	6.58311447627422e-84	0	Igf2bp1
Snap25	2.70488307346001e-88	-0.486870778471284	0.033	0.172	8.39947340801535e-84	0	Snap25
Malat1	3.92046243608139e-88	-0.592399063290393	1	0.933	1.21742120027635e-83	0	Malat1
Zfp422	4.90233844934076e-88	0.273048980522413	0.655	0.492	1.52232315867379e-83	0	Zfp422
Epb41l2	8.04020601103911e-88	0.321887603277538	0.438	0.278	2.49672517260797e-83	0	Epb41l2
Mmp14	1.60468949062497e-87	0.319032764617258	0.42	0.263	4.98304227523772e-83	0	Mmp14
Mcm7	2.43654372199503e-87	0.267146479897976	0.592	0.415	7.56619921991115e-83	0	Mcm7
Rbbp7	2.654334568215e-87	0.260701211700938	0.638	0.463	8.24250513467804e-83	0	Rbbp7
Hnrnpd	2.66017415983038e-87	0.252166675897578	0.975	0.835	8.26063881852127e-83	0	Hnrnpd
Lsm4	2.72451199195986e-87	0.269855855631993	0.786	0.616	8.46042708863294e-83	0	Lsm4
Hdlbp	3.84884272945977e-87	0.272892633636768	0.66	0.487	1.19518113277914e-82	0	Hdlbp
Dlx1	4.02541751333157e-87	-0.493885868626514	0.013	0.14	1.25001290041485e-82	0	Dlx1
Tomm7	5.2833616825462e-87	0.251232023936452	0.717	0.553	1.64064230328107e-82	0	Tomm7
Fubp1	7.01595179143841e-87	0.283907910169531	0.945	0.77	2.17866350979537e-82	0	Fubp1
Bhlhe22	2.47901862587638e-86	-0.65976192180744	0.055	0.201	7.69809653893393e-82	0	Bhlhe22
Peg3	3.14955307393624e-86	0.284637231620875	0.709	0.503	9.78030716049421e-82	0	Peg3
Ube2s	3.21050478204525e-86	-0.662264588208585	0.779	0.789	9.96958049968512e-82	0	Ube2s
Tomm5	3.80744776387776e-86	0.271880649639222	0.64	0.482	1.18232675411696e-81	0	Tomm5
Tceal8	1.05824437740606e-85	0.284611123278407	0.668	0.505	3.28616626515903e-81	0	Tceal8
Snca	3.75485910543598e-85	-0.646087799020747	0.088	0.242	1.16599639801103e-80	0	Snca
Smim11	6.47596721575574e-85	0.268425249831151	0.469	0.313	2.01098209950863e-80	0	Smim11
Uaca	8.26993631647605e-85	0.326984916969983	0.297	0.163	2.56806332435531e-80	0	Uaca
Gpx8	4.13742038660241e-84	0.290636726979433	0.351	0.206	1.28479315265165e-79	0	Gpx8
Kalrn	5.24333614375413e-84	-0.456168639306333	0.099	0.257	1.62821317271997e-79	0	Kalrn
Itgb1	6.66146645333109e-84	0.330267891762855	0.691	0.528	2.0685851777529e-79	0	Itgb1
Tmem47	7.19414567992447e-84	0.365083357411948	0.435	0.286	2.23399805798695e-79	0	Tmem47
Lrrfip1	1.22013510359171e-83	0.293065937821629	0.342	0.2	3.78888553718333e-79	0	Lrrfip1
Nab1	2.8516384722893e-83	0.357592008120632	0.404	0.255	8.85519294799997e-79	0	Nab1
Nova2	3.08989475086237e-83	-0.466483954359322	0.073	0.222	9.59505016985292e-79	0	Nova2
Rab6b	4.74101932190021e-83	-0.670002522638043	0.081	0.226	1.47222873002967e-78	0	Rab6b
Rrbp1	6.32591184376222e-83	0.325388908972333	0.544	0.384	1.96438540484348e-78	0	Rrbp1
Tubb2b	9.25496864287374e-83	-1.58663742381216	0.821	0.778	2.87394541267158e-78	0	Tubb2b
Canx	9.85336675797324e-83	0.305623594188029	0.792	0.619	3.05976597935343e-78	0	Canx
Mettl1	1.17179459147636e-82	0.285777215637199	0.365	0.223	3.63877374491155e-78	0	Mettl1
Cdkn2d	1.29067655408065e-82	-0.386913598051669	0.09	0.246	4.00793790338664e-78	0	Cdkn2d
Arntl	1.82608132143764e-82	0.334461401208338	0.32	0.184	5.67053032746029e-78	0	Arntl
Pnisr	2.08372571826726e-82	0.289688578856948	0.837	0.663	6.47059347293531e-78	0	Pnisr
Rab34	4.7230057121248e-82	0.290941781865991	0.384	0.239	1.46663496378611e-77	0	Rab34
Ptbp1	6.29245972293508e-82	0.266100747907296	0.595	0.421	1.95399751776303e-77	0	Ptbp1
Wwc2	7.47220236840228e-82	0.33336813373013	0.448	0.295	2.32034300145996e-77	0	Wwc2
Nfasc	7.58707281277904e-82	-0.387922721355569	0.025	0.152	2.35601372055227e-77	0	Nfasc
Grid2	8.44285927311679e-82	0.338767001106613	0.294	0.162	2.62176109008096e-77	0	Grid2
mt-Co1	8.69243657547346e-82	0.299748396931487	0.997	0.897	2.69926232978177e-77	0	mt-Co1
Peg12	1.31709295640661e-81	0.290429488302215	0.307	0.173	4.08996875752946e-77	0	Peg12
Plk3	1.36815827971508e-81	-0.462909473521427	0.06	0.202	4.24854190599923e-77	0	Plk3
Prim1	5.57878529040104e-81	0.263111696118503	0.337	0.196	1.73238019622823e-76	0	Prim1
Hk2	7.85747203651013e-81	0.26396502477458	0.28	0.15	2.43998079149749e-76	0	Hk2
Ccnb1	9.99197580297475e-81	-0.607380404231974	0.076	0.22	3.10280824609775e-76	0	Ccnb1
Igfbp4	1.15335994149122e-80	0.281739337923996	0.435	0.281	3.58152862631269e-76	0	Igfbp4
Zic1	1.39771816138991e-80	0.295365963527844	0.587	0.398	4.34033420656409e-76	0	Zic1
Tcf7l1	1.91573647633758e-80	0.297003977027686	0.314	0.181	5.94893647997108e-76	0	Tcf7l1
Hspa4l	3.39951811798972e-80	0.337573712226289	0.635	0.486	1.05565236117935e-75	0	Hspa4l
Kif5c	4.51439764940406e-80	-1.03087456394554	0.406	0.524	1.40185590206944e-75	0	Kif5c
Cenpe	1.68016829262309e-79	-0.625340243283749	0.11	0.262	5.2174265990825e-75	0	Cenpe
Uri1	2.12113490197645e-79	0.281929327060288	0.429	0.282	6.58676021110748e-75	0	Uri1
Ktn1	2.599530347873e-79	0.292105003433868	0.81	0.629	8.07232158925003e-75	0	Ktn1
Ctnna1	3.31085568188498e-79	0.26134159281424	0.595	0.434	1.02812001489574e-74	0	Ctnna1
Tcof1	8.22997071110387e-79	0.271576939137488	0.455	0.302	2.55565280491908e-74	0	Tcof1
Akap6	9.43363495642768e-79	-0.4487718871231	0.028	0.154	2.92942666301949e-74	0	Akap6
Cyfip2	1.05288714710833e-78	-0.428053764901623	0.1	0.252	3.2695304579155e-74	0	Cyfip2
Prdx2	3.12481418856947e-78	-0.339071931098883	0.986	0.949	9.70348549976477e-74	0	Prdx2
Map7	3.54531572503035e-78	0.286642920868643	0.427	0.272	1.10092689209367e-73	0	Map7
Kif4	5.69153192973283e-78	-0.344576411720002	0.047	0.183	1.76739141013994e-73	0	Kif4
Nip7	5.98542324919535e-78	0.255701914479231	0.527	0.375	1.85865348157263e-73	0	Nip7
Eya2	6.95976286099465e-78	-0.447028780957827	0.037	0.166	2.16121516122467e-73	0	Eya2
Aurkb	1.41932453804961e-77	-0.388788320544699	0.049	0.185	4.40742848800544e-73	0	Aurkb
Ostc	1.43118244435385e-77	0.257109195245025	0.697	0.533	4.444250844452e-73	0	Ostc
Slc1a3	1.89274524788632e-77	0.292027946748577	0.225	0.112	5.8775418182614e-73	0	Slc1a3
Myh9	2.12151027186552e-77	0.339239501725126	0.378	0.241	6.58792584722401e-73	0	Myh9
Klf6	2.56513537021907e-77	0.339477434618963	0.451	0.305	7.96551486514128e-73	0	Klf6
Pkp2	3.20080756413063e-77	0.271198249766923	0.24	0.123	9.93946772889485e-73	0	Pkp2
Tnfrsf12a	3.36855640131455e-77	0.371676096563214	0.228	0.11	1.04603781930021e-72	0	Tnfrsf12a
Spcs2	3.82142982504478e-77	0.259885731462184	0.843	0.67	1.18666860357116e-72	0	Spcs2
Ankrd11	4.02801085138591e-77	0.288140207994424	0.915	0.731	1.25081820968087e-72	0	Ankrd11
Ttc9b	7.26579201019419e-77	-0.307072622716052	0.006	0.115	2.2562463929256e-72	0	Ttc9b
Sorcs1	9.60416574284619e-77	0.258520219902736	0.217	0.106	2.98238158812603e-72	0	Sorcs1
Sox4	1.45781455636687e-76	-1.02143739420736	0.817	0.76	4.52695154188604e-72	0	Sox4
Ckap2l	4.9031776983159e-76	-0.322096081711644	0.032	0.159	1.52258377065804e-71	0	Ckap2l
Scd2	1.10653393771524e-75	0.295599777270573	0.881	0.696	3.43611983678713e-71	0	Scd2
Wtip	1.91834675895735e-75	0.262744831064296	0.278	0.155	5.95704219059027e-71	0	Wtip
Atic	3.38732290876982e-75	0.262025885071235	0.388	0.25	1.05186538286029e-70	0	Atic
Plekhg2	7.66841224953966e-75	0.301927131216013	0.317	0.188	2.38127205584955e-70	0	Plekhg2
Ifrd1	9.75530560369763e-75	0.345187534623741	0.658	0.512	3.02931504911622e-70	0	Ifrd1
Arl6ip6	1.37849965569478e-74	0.288527299170453	0.592	0.445	4.280654980829e-70	0	Arl6ip6
Ppp1r14a	1.44775066562908e-74	-0.404344479809834	0.023	0.141	4.49570014197798e-70	0	Ppp1r14a
Rrp15	1.59863583980373e-74	0.254364487794103	0.48	0.335	4.96424387334253e-70	0	Rrp15
Gse1	1.641881023413e-74	-0.47326343281689	0.157	0.316	5.09853314200439e-70	0	Gse1
Stat3	2.12748793752541e-74	0.314648027702194	0.398	0.259	6.60648829239765e-70	0	Stat3
Cdt1	2.25237296796614e-74	0.272135962255989	0.292	0.166	6.99429377742525e-70	0	Cdt1
Gdpd1	3.96813259723311e-74	-0.468797227322914	0.219	0.382	1.2322242154188e-69	0	Gdpd1
Podxl2	5.48155058690401e-74	-0.584094318938281	0.226	0.376	1.7021859037513e-69	0	Podxl2
Gm26735	8.00041656172656e-74	-0.641521617139971	0.268	0.428	2.48436935491295e-69	0	Gm26735
Sowaha	6.26354810075844e-73	0.300135444940826	0.224	0.112	1.94501959172852e-68	0	Sowaha
Syt4	8.90130445366232e-73	-0.554313794742112	0.028	0.146	2.76412207199576e-68	0	Syt4
Mat2a	9.33989809436829e-73	0.262464017568289	0.761	0.596	2.90031855524418e-68	0	Mat2a
Zfp36l2	2.38086657280985e-72	0.286735639971124	0.419	0.272	7.39330496854643e-68	0	Zfp36l2
Rufy3	2.43658537212301e-72	-0.722641667298972	0.311	0.448	7.56632855605357e-68	0	Rufy3
Afap1	2.67991975393736e-72	-0.430730685049872	0.099	0.242	8.32195481190167e-68	0	Afap1
Prc1	3.84566489476288e-72	-0.717618427346549	0.149	0.289	1.19419431977072e-67	0	Prc1
Luc7l2	8.36299649289162e-72	0.265011285695065	0.847	0.688	2.59696130093763e-67	0	Luc7l2
Hecw1	8.65850844516889e-72	-0.295027429175986	0.009	0.113	2.6887266274783e-67	0	Hecw1
Pcgf5	1.17719649701219e-71	0.261584932003502	0.267	0.147	3.65554828217195e-67	0	Pcgf5
Cdk1	1.35307443069906e-71	-0.718062318276847	0.162	0.302	4.20170202964978e-67	0	Cdk1
BC005561	2.14709370135848e-71	0.294280949461228	0.734	0.58	6.66737007082849e-67	0	BC005561
Slc17a6	2.49616023344649e-71	-0.376616552734963	0.003	0.103	7.75132637292138e-67	0	Slc17a6
Cebpz	3.46900740361858e-71	0.268334797989095	0.57	0.425	1.07723086904568e-66	0	Cebpz
Fat1	7.42230393622131e-71	0.276754104380037	0.438	0.288	2.3048480413148e-66	0	Fat1
P4hb	9.82136770472957e-71	0.284747062194554	0.631	0.479	3.04982931334967e-66	0	P4hb
Adamts1	1.47558098841948e-70	0.318207399506495	0.261	0.143	4.58212164333902e-66	0	Adamts1
Rab3a	2.1385241335608e-70	-0.426713908098619	0.065	0.194	6.64075899194635e-66	0	Rab3a
Insm1	1.65821357311492e-69	-0.694454998270446	0.127	0.267	5.14925060859377e-65	0	Insm1
Hook1	3.06505874870053e-69	0.302147978676654	0.392	0.259	9.51792693233977e-65	0	Hook1
Tcf7l2	4.10873026642247e-69	0.257820430366034	0.293	0.172	1.27588400963217e-64	0	Tcf7l2
Parp6	6.94653087566017e-69	-0.302975979775293	0.041	0.163	2.15710623281875e-64	0	Parp6
D10Wsu102e	1.0383475154926e-68	0.291373788411169	0.536	0.39	3.22438053985918e-64	0	D10Wsu102e
Rnf168	1.15886531248938e-68	0.255585859708366	0.319	0.195	3.59862445487329e-64	0	Rnf168
Ston2	1.44793559084131e-68	0.279678579097625	0.547	0.402	4.49627439023953e-64	0	Ston2
Egfem1	1.6504712261045e-68	0.289481214749559	0.271	0.154	5.12520829842231e-64	0	Egfem1
Uchl1	1.71997407779439e-68	-1.23516271243894	0.407	0.509	5.34103550377493e-64	0	Uchl1
Tjp1	1.98485593703966e-68	0.272585342876419	0.372	0.241	6.16357314128927e-64	0	Tjp1
Brinp2	2.23901048069018e-68	-0.294843317566823	0.01	0.111	6.9527992456872e-64	0	Brinp2
Top2a	3.62920426910859e-68	-1.31467678592365	0.297	0.391	1.12697680168629e-63	0	Top2a
Racgap1	4.05112734913198e-68	-0.45489228505761	0.128	0.271	1.25799657572595e-63	0	Racgap1
Palld	4.10871940318042e-68	0.350779912460678	0.503	0.36	1.27588063626961e-63	0	Palld
Esco2	4.23097298356775e-68	-0.337346408393756	0.045	0.167	1.31384404058729e-63	0	Esco2
Hist3h2a	7.18875024027182e-68	-0.342831772123491	0.053	0.178	2.23232261211161e-63	0	Hist3h2a
Clmp	8.01044889801913e-68	-0.29920244047024	0.014	0.118	2.48748469630188e-63	0	Clmp
Wdr43	1.25942040044403e-67	0.255162512284384	0.561	0.417	3.91087816949886e-63	0	Wdr43
Jam3	1.35913740593147e-67	0.28904597412315	0.51	0.366	4.22052938663899e-63	0	Jam3
Incenp	1.569649115364e-67	-0.420966228891139	0.108	0.247	4.87423139793981e-63	0	Incenp
Gpatch4	1.94016792066781e-67	0.253166845032006	0.407	0.272	6.02480344404975e-63	0	Gpatch4
Nrp1	2.5905398387741e-67	-0.369710592502477	0.011	0.112	8.04440336134521e-63	0	Nrp1
Gjc1	3.59822526352475e-67	0.268213832627996	0.529	0.384	1.11735689108234e-62	0	Gjc1
Zbtb1	4.25738323483462e-67	0.271119062051937	0.304	0.183	1.3220452159132e-62	0	Zbtb1
Ncapg	4.90578893432898e-67	-0.286811332588857	0.049	0.173	1.52339463777718e-62	0	Ncapg
Gdap1l1	5.42284839005477e-67	-0.254612664211548	0.009	0.107	1.68395711056371e-62	0	Gdap1l1
Hist3h2ba	7.30351463292876e-67	-0.742927611215008	0.388	0.51	2.26796039896337e-62	0	Hist3h2ba
Naf1	1.06244675496248e-66	0.251531689217311	0.311	0.189	3.299215908185e-62	0	Naf1
Rbfox2	1.2138800923684e-66	-0.627929040920425	0.33	0.465	3.7694618508316e-62	0	Rbfox2
Chaf1a	1.49267385060125e-66	0.279666922004942	0.325	0.2	4.63520010827205e-62	0	Chaf1a
Col18a1	2.41207141109768e-66	0.286230062918719	0.333	0.205	7.49020535288162e-62	0	Col18a1
Atp1a1	2.76908136842208e-66	0.293580026177831	0.425	0.293	8.59882837336108e-62	0	Atp1a1
Socs2	4.29160097728068e-66	0.267129462680182	0.257	0.144	1.33267085147497e-61	0	Socs2
Tox2	4.64162572291134e-66	0.260342329986749	0.52	0.378	1.44136403573566e-61	0	Tox2
Thsd7a	5.22860496890158e-66	-0.604626975107459	0.173	0.312	1.62363870099301e-61	0	Thsd7a
Hspa12a	5.91262759350025e-66	-0.268314461936235	0.015	0.117	1.83604824660963e-61	0	Hspa12a
Spc25	6.28062744118983e-66	-0.448704386597769	0.096	0.23	1.95032323931268e-61	0	Spc25
Jund	9.73077196085077e-66	-0.528634513242748	0.787	0.788	3.02169661700299e-61	0	Jund
Casz1	1.69920424421916e-65	0.299869929539257	0.425	0.286	5.27653893957374e-61	0	Casz1
Barhl2	2.06642623863712e-65	-0.320035562441957	0.02	0.124	6.41687339883986e-61	0	Barhl2
Cdca2	2.1741025539817e-65	-0.257180915765365	0.032	0.144	6.75124066087939e-61	0	Cdca2
Mbp	5.17351377322636e-65	-0.339184916646074	0.039	0.152	1.60653123199998e-60	0	Mbp
Ccna2	1.06079614385678e-64	-0.486681228125139	0.122	0.258	3.29409026551845e-60	0	Ccna2
Apc2	1.13820967283822e-64	-0.330384284137366	0.049	0.167	3.53448249706452e-60	0	Apc2
Tanc1	1.59301701899668e-64	0.28966901815703	0.29	0.176	4.94679574909038e-60	0	Tanc1
Ripor2	1.67757338463729e-64	-0.284911073127537	0.01	0.106	5.20936863131419e-60	0	Ripor2
Nolc1	1.78042316149445e-64	0.255781828794177	0.584	0.439	5.52874804338872e-60	0	Nolc1
Zfp704	2.02077428240093e-64	0.328692911337614	0.381	0.252	6.2751103791396e-60	0	Zfp704
Ubash3b	3.1808330842192e-64	-0.453155071077034	0.039	0.15	9.87744097642588e-60	0	Ubash3b
Fam92a	6.42146004352256e-64	0.253150952733172	0.499	0.363	1.99405598731506e-59	0	Fam92a
Galnt1	7.38141898645556e-64	0.283250909444719	0.492	0.363	2.29215203786405e-59	0	Galnt1
Aspm	1.06968831824115e-63	-0.292183178529841	0.033	0.144	3.32170313463423e-59	0	Aspm
Slc1a2	1.10862564678826e-63	-0.365413792578891	0.007	0.1	3.44261522097159e-59	0	Slc1a2
Tmed9	1.14287269524941e-63	0.26241288840925	0.741	0.591	3.54896258055801e-59	0	Tmed9
Rdh10	1.91334612565441e-63	0.267905091032086	0.371	0.238	5.94151372399465e-59	0	Rdh10
E2f1	2.03873283601983e-63	0.255080893844798	0.297	0.178	6.33087707569237e-59	0	E2f1
Mgst3	2.08779421583589e-63	-0.411505234276547	0.104	0.237	6.4832273784352e-59	0	Mgst3
Kif22	2.34102260163801e-63	-0.304624648653558	0.048	0.165	7.26957748486651e-59	0	Kif22
Nrxn2	2.7281693370464e-63	-0.366723570178501	0.047	0.161	8.47178424233018e-59	0	Nrxn2
Npdc1	3.27533214755082e-63	-0.337695899057302	0.066	0.189	1.01708889177895e-58	0	Npdc1
Atl1	3.27576482011997e-63	-0.277353467287877	0.029	0.136	1.01722324959185e-58	0	Atl1
Kif21b	3.89263321070733e-63	-0.338777580470402	0.048	0.163	1.20877939092095e-58	0	Kif21b
Hist1h2ab	4.04651055619685e-63	-0.335298634734301	0.029	0.136	1.25656292301581e-58	0	Hist1h2ab
Mid1	4.96846813614888e-63	0.306541629226493	0.463	0.327	1.54285841031831e-58	0	Mid1
Epb41	5.70071725473334e-63	-0.55737632643795	0.482	0.6	1.77024372911234e-58	0	Epb41
Bub1b	7.78516033426714e-63	-0.284522359600931	0.043	0.157	2.41752583859997e-58	0	Bub1b
Pdlim7	1.30646857785785e-62	0.257753469070314	0.489	0.354	4.05697687482199e-58	0	Pdlim7
Hsd17b12	1.84346365592203e-62	0.256459964133302	0.586	0.446	5.72450769073467e-58	0	Hsd17b12
Pde10a	9.04421159252e-62	0.292535641728226	0.324	0.203	2.80849902582524e-57	0	Pde10a
Edil3	1.12039217140466e-61	-0.263204100272566	0.029	0.134	3.47915380986288e-57	0	Edil3
Spock1	1.22836635334212e-61	-0.292301874098852	0.023	0.124	3.81444603703328e-57	0	Spock1
Dusp8	2.57965830534612e-61	-0.474904346520146	0.106	0.234	8.0106129355913e-57	0	Dusp8
Etv1	2.74366504406475e-61	0.268061182080264	0.224	0.122	8.51990306133426e-57	0	Etv1
Ddah1	3.5171219704881e-61	0.279133008467166	0.292	0.178	1.09217188549567e-56	0	Ddah1
Cntnap2	4.39240750764036e-61	0.279824029558056	0.328	0.203	1.36397430334756e-56	0	Cntnap2
Gprin1	7.55366798123483e-61	-0.265186648042047	0.022	0.121	2.34564051821285e-56	0	Gprin1
Dlx2	7.96801465806367e-61	-0.305374175050998	0.009	0.1	2.47430759176851e-56	0	Dlx2
Fam46c	1.42429095772521e-60	-0.35132246807921	0.017	0.112	4.42285071102408e-56	0	Fam46c
Hist1h2ae	1.93722905195168e-60	-1.23393512106056	0.225	0.334	6.01567737502556e-56	0	Hist1h2ae
Apoe	2.64372054897918e-60	-0.759300686081594	0.403	0.254	8.20954542074505e-56	0	Apoe
Myh10	3.74386741210465e-60	0.260525835600018	0.694	0.551	1.16258314748086e-55	0	Myh10
Gal	6.5102494905679e-60	-0.748093754269343	0.015	0.108	2.02162777430605e-55	0	Gal
Cnr1	7.89930493174226e-60	-0.39458284970923	0.033	0.136	2.45297116045392e-55	0	Cnr1
Dner	8.75345131071704e-60	-0.299928063161585	0.035	0.14	2.71820923551696e-55	0	Dner
Gpc6	1.07137447796515e-59	0.301331478750517	0.505	0.367	3.32693916642517e-55	0	Gpc6
Trps1	1.23450197591878e-59	0.286108969611692	0.332	0.212	3.83349898582057e-55	0	Trps1
Pak7	2.70508502264994e-59	-0.262599066943787	0.019	0.115	8.40010052083486e-55	0	Pak7
Basp1	3.82505141640486e-59	-0.964944351901649	0.963	0.832	1.1877932163362e-54	0	Basp1
Gadd45a	4.63642550830748e-59	-0.964199833447796	0.237	0.365	1.43974921309472e-54	0	Gadd45a
Birc5	5.41330598610676e-59	-0.708066255635186	0.221	0.341	1.68099390786573e-54	0	Birc5
Tmem178b	1.00077307158201e-58	-0.277639271845138	0.017	0.111	3.10770061918363e-54	0	Tmem178b
Peli2	1.11263764855888e-58	-0.341231685096285	0.055	0.168	3.45507369006989e-54	0	Peli2
Pbk	1.38373110264875e-58	-0.393328790839797	0.086	0.21	4.29690019305517e-54	0	Pbk
Gria2	1.86383353923243e-58	-0.393319581670545	0.069	0.186	5.78776228937846e-54	0	Gria2
Kif23	2.33925284584337e-58	-0.344261038090339	0.076	0.195	7.26408186219741e-54	0	Kif23
Tmod2	2.36994894747165e-58	-0.487739488572547	0.14	0.267	7.35940246658373e-54	0	Tmod2
Bub1	3.6764920331721e-58	-0.291769274419961	0.051	0.163	1.14166107106093e-53	0	Bub1
Tmsb10	3.7383688069472e-58	-0.833763512236821	0.98	0.883	1.16087566562131e-53	0	Tmsb10
Pou4f1	4.84382456224672e-58	-0.35653772922219	0.018	0.111	1.50415284131447e-53	0	Pou4f1
Hist1h3c	6.8753956631666e-58	-0.796085635936098	0.164	0.281	2.13501661528312e-53	0	Hist1h3c
1810041L15Rik	7.53146594363667e-58	-0.300149433821892	0.016	0.108	2.33874611947749e-53	0	1810041L15Rik
Tmem178	1.82548882217924e-57	-0.291384774987351	0.032	0.132	5.6686904395132e-53	0	Tmem178
Dusp26	1.99000657275608e-57	-0.262925996725841	0.012	0.1	6.17956741037946e-53	0	Dusp26
Actb	2.63844263623852e-57	-0.378949436016976	0.999	0.959	8.19315591831147e-53	0	Actb
Chrna3	3.70492213703141e-57	-0.392679109128241	0.068	0.181	1.15048947121236e-52	0	Chrna3
Pard3b	4.21170965724972e-57	0.26715016791166	0.342	0.223	1.30786219986575e-52	0	Pard3b
3632451O06Rik	5.85701004086953e-57	-0.425027249667661	0.05	0.157	1.81877732799121e-52	0	3632451O06Rik
Ctnna2	8.86559467959961e-57	-0.299403180314921	0.058	0.169	2.75303311585607e-52	0	Ctnna2
Cd24a	1.11691309239214e-56	-0.618190826183135	0.624	0.671	3.46835022580532e-52	0	Cd24a
Atp2a2	2.09712907063408e-56	0.261028133695606	0.647	0.513	6.51221490304e-52	0	Atp2a2
Pimreg	3.05475345571717e-56	-0.297376520053851	0.046	0.152	9.48592590603854e-52	0	Pimreg
Dpysl4	6.59632215404395e-56	-0.571377354449131	0.217	0.34	2.04835591849527e-51	0	Dpysl4
Arhgap33	1.17347053051594e-55	-0.262122972520435	0.055	0.165	3.64397803841115e-51	0	Arhgap33
H1f0	1.7421547468864e-55	-0.556304254950793	0.369	0.497	5.40991313550633e-51	0	H1f0
Flrt3	1.78287552495493e-55	0.290296531587072	0.452	0.324	5.53636336764253e-51	0	Flrt3
Zfp516	2.6411423681561e-55	0.273340605524747	0.441	0.318	8.20153939583513e-51	0	Zfp516
Cdca8	3.61930077043466e-55	-0.742954974617501	0.248	0.36	1.12390146824307e-50	0	Cdca8
Ndc80	5.96712608704454e-55	-0.25600668749589	0.043	0.147	1.85297166380994e-50	0	Ndc80
Golim4	7.45602721938583e-55	0.281501069155929	0.448	0.324	2.31532013243588e-50	0	Golim4
Tox	9.4781245119972e-55	0.260136308954733	0.436	0.313	2.94324200471049e-50	0	Tox
Mapk8ip2	1.82521550208964e-54	-0.290127365090798	0.056	0.163	5.66784169863897e-50	0	Mapk8ip2
Adamts18	3.58986021832676e-54	0.259563754203583	0.198	0.105	1.11475929359701e-49	0	Adamts18
Mis18bp1	3.61942794955778e-54	-0.329679829492711	0.073	0.185	1.12394096117618e-49	0	Mis18bp1
Celf4	8.72748854062346e-54	-0.684354608402228	0.131	0.247	2.7101470165198e-49	0	Celf4
Trim9	1.35491902422407e-53	-0.3012263883546	0.023	0.112	4.207430045923e-49	0	Trim9
Pop5	2.34972682194528e-53	0.251737028003744	0.473	0.356	7.29660670018669e-49	0	Pop5
Dst	4.8884812390429e-53	-0.482688287891549	0.349	0.476	1.51802007915999e-48	0	Dst
Pfkp	5.13126440522719e-53	-0.374818803695445	0.062	0.168	1.5934115357552e-48	0	Pfkp
Camk2n1	6.53850408564369e-53	-0.46335519503865	0.146	0.269	2.03040167371494e-48	0	Camk2n1
Bdnf	1.15418594330612e-52	0.291634292424895	0.307	0.197	3.58409360974849e-48	0	Bdnf
Clmn	1.25698604811802e-52	0.27444069074361	0.275	0.17	3.9033187752209e-48	0	Clmn
Spock2	1.80468715019055e-52	-0.275093971983142	0.061	0.168	5.60409500748671e-48	0	Spock2
Prnp	1.92339514324596e-52	-0.33015152128104	0.125	0.25	5.97271893832168e-48	0	Prnp
Ttll7	2.31392678558086e-52	-0.273286887022817	0.038	0.135	7.18543684726425e-48	0	Ttll7
Gnao1	7.6206117356345e-52	-0.472912716839444	0.124	0.238	2.36642856226658e-47	0	Gnao1
Cenpf	7.87954180871323e-52	-1.11902255226932	0.235	0.339	2.44683411785972e-47	0	Cenpf
Brsk2	1.4605501364005e-51	-0.347893822037806	0.089	0.201	4.53544633856449e-47	0	Brsk2
Cdc20	1.81777606904332e-51	-0.47559508285258	0.083	0.194	5.64474002720024e-47	0	Cdc20
Tnik	2.37378453323648e-51	-0.303485480031584	0.064	0.169	7.37131311105923e-47	0	Tnik
Ubb	7.81066885565747e-51	-0.329759049709033	0.929	0.89	2.42544699974731e-46	0	Ubb
Hist1h2ap	9.63040091976878e-51	-1.21745563185971	0.238	0.331	2.9905283976158e-46	0	Hist1h2ap
Sbk1	1.11108170555918e-50	-0.477075152237445	0.246	0.369	3.45024202027291e-46	0	Sbk1
Nrxn1	1.27699805332323e-50	-0.463466702787087	0.088	0.196	3.96546205498463e-46	0	Nrxn1
Igfbp5	1.63905296894683e-50	-0.720296237301487	0.055	0.155	5.08975118447058e-46	0	Igfbp5
Tmeff1	2.68287627867823e-50	-0.586049913597832	0.362	0.466	8.33113570817949e-46	0	Tmeff1
Ypel3	4.44110898404985e-50	-0.365965587810309	0.2	0.333	1.379097572817e-45	0	Ypel3
Nrep	4.55424212217413e-50	-0.629081452462577	0.35	0.461	1.41422880619873e-45	0	Nrep
Igf2r	7.22705937835002e-50	0.300667681072702	0.322	0.215	2.24421874875903e-45	0	Igf2r
Cpeb4	1.79467762897689e-49	-0.252702195341456	0.063	0.167	5.57301244126194e-45	0	Cpeb4
Map1a	1.79665548790797e-49	-0.337619497401545	0.142	0.266	5.57915428660061e-45	0	Map1a
Cks2	2.10756970098169e-49	-0.829330670283584	0.34	0.429	6.54463619245845e-45	0	Cks2
Id4	2.27370868136716e-49	0.28839562205345	0.232	0.136	7.06054756824943e-45	0	Id4
Utp14b	4.25016812783001e-49	0.256694073787557	0.279	0.178	1.31980470873505e-44	0	Utp14b
Nkain4	6.07606769095657e-49	-0.271774273424617	0.053	0.152	1.88680130007274e-44	0	Nkain4
Gadd45g	7.33013138048464e-49	-0.362768913059042	0.049	0.147	2.2762256975819e-44	0	Gadd45g
Lingo1	8.39212292215234e-49	-0.314756130978765	0.063	0.163	2.60600593101597e-44	0	Lingo1
Mfap4	9.53504368596114e-49	-0.326645117876573	0.084	0.192	2.96091711580151e-44	0	Mfap4
Mki67	1.34203316482953e-48	-0.735735039936089	0.233	0.334	4.16741558674513e-44	0	Mki67
Nudt4	1.63258789881485e-48	-0.328343486243362	0.818	0.639	5.06967520218975e-44	0	Nudt4
Sstr2	1.21118006825711e-47	-0.394239850669419	0.022	0.104	3.76107746595881e-43	0	Sstr2
Hist1h1c	1.25379485049087e-47	-0.406678706091656	0.139	0.257	3.89340914922931e-43	0	Hist1h1c
Knl1	2.95008266157602e-47	-0.294778942909308	0.091	0.202	9.16089168899201e-43	0	Knl1
Rims2	5.42814603245823e-47	-0.2692958762709	0.068	0.169	1.68560218745925e-42	0	Rims2
Tmem163	6.82358647946851e-47	-0.267387503793469	0.02	0.1	2.11892830946936e-42	0	Tmem163
Sgo2a	8.09543674099492e-47	-0.281607856127538	0.06	0.159	2.51387597118115e-42	0	Sgo2a
Tacc3	1.4375910055623e-46	-0.298219835045233	0.094	0.204	4.46415134957261e-42	0	Tacc3
Tubb4a	2.15771589937647e-46	-0.360753490928112	0.091	0.195	6.70035518233375e-42	0	Tubb4a
Mfng	2.31663005718713e-46	-0.36676051165091	0.079	0.181	7.1938313165832e-42	0	Mfng
Sptbn2	2.68749790945119e-46	-0.271219237307148	0.077	0.18	8.34548725821879e-42	0	Sptbn2
Hist2h2bb	1.38673118833023e-45	-0.251598812091243	0.05	0.144	4.30621635912186e-41	0	Hist2h2bb
Pclo	1.49517247929514e-45	-0.270494218603899	0.041	0.13	4.64295909995521e-41	0	Pclo
Cdca3	3.18969585411779e-45	-0.479926955655342	0.159	0.272	9.90496253579196e-41	0	Cdca3
Pnmal2	5.23498463420644e-45	-0.263656643185035	0.052	0.144	1.62561977846013e-40	0	Pnmal2
Zbtb20	5.5980073782411e-45	-0.406699858495863	0.27	0.397	1.73834923116521e-40	0	Zbtb20
Cnih2	1.23602380091202e-44	-0.314951529280312	0.078	0.178	3.83822470897211e-40	0	Cnih2
Tuba1c	2.65010757016236e-44	-0.254324932105712	0.039	0.126	8.22937903762519e-40	0	Tuba1c
Miat	3.05198149912159e-43	-0.620073383617774	0.299	0.401	9.47731814922226e-39	0	Miat
Traf4	5.1254457630984e-43	-0.393669970063767	0.231	0.35	1.59160467281495e-38	0	Traf4
Arl8a	6.94800286984816e-43	-0.349664341026973	0.147	0.257	2.15756333117395e-38	0	Arl8a
Nav2	8.27679927765893e-43	-0.272491284395414	0.059	0.151	2.57019447969143e-38	0	Nav2
Ddah2	1.93306941504992e-42	-0.487182855267657	0.823	0.759	6.00276045455451e-38	0	Ddah2
Fyn	2.28283174075907e-42	-0.433297094301673	0.327	0.44	7.08887740457915e-38	0	Fyn
Nnat	4.80788484922639e-42	-1.62018231225034	0.607	0.61	1.49299248223027e-37	0	Nnat
Sc5d	6.7538559565429e-42	0.258469870201041	0.349	0.25	2.09727489018527e-37	0	Sc5d
Nckap5	8.39207182039673e-42	-0.340480016483523	0.052	0.138	2.6059900623878e-37	0	Nckap5
Tmem2	1.28310937585922e-41	-0.375117665152721	0.277	0.399	3.98443954485564e-37	0	Tmem2
Csnk1e	2.78538869769473e-41	-0.534972842676692	0.625	0.653	8.64946752295144e-37	0	Csnk1e
Tub	3.11017649627001e-41	-0.27910567791722	0.05	0.135	9.65803107386725e-37	0	Tub
Cadps	6.88801873881248e-41	-0.410461645775567	0.17	0.276	2.13893645896344e-36	0	Cadps
Mybl1	7.28690673946167e-41	-0.520722036875148	0.105	0.204	2.26280314980503e-36	0	Mybl1
Car2	1.30673326973018e-40	-0.530940573825774	0.06	0.147	4.05779882249314e-36	0	Car2
Robo2	1.33050362648765e-40	-0.446696883077022	0.184	0.288	4.13161291133211e-36	0	Robo2
Arl4a	1.56716983359038e-39	0.256030701886198	0.453	0.353	4.86653248424821e-35	0	Arl4a
Kif15	2.88835119276048e-39	-0.311749968164226	0.139	0.244	8.96919695887913e-35	0	Kif15
Gdi1	9.59213131303319e-39	-0.377029502892162	0.238	0.35	2.9786445366362e-34	0	Gdi1
Frrs1l	1.33162294785532e-38	-0.277161385075298	0.038	0.115	4.13508873997512e-34	0	Frrs1l
Rgmb	1.93623736861503e-38	-0.272031420657234	0.071	0.161	6.01259790076024e-34	0	Rgmb
Grina	1.11997688566904e-37	-0.304842845678341	0.214	0.327	3.47786422306809e-33	0	Grina
Hist1h1d	2.12761413278049e-37	-0.336595219030568	0.077	0.167	6.60688016652324e-33	0	Hist1h1d
Ckap5	4.95006009531261e-37	-0.40427748575746	0.348	0.453	1.53714216139743e-32	0	Ckap5
Gabarapl2	8.97568750228902e-37	-0.402038702871111	0.487	0.586	2.78722024008581e-32	0	Gabarapl2
Ppp1r14b	1.45328075498095e-36	-0.501125031864407	0.967	0.844	4.51287272844234e-32	0	Ppp1r14b
Map1lc3b	2.67072745583032e-36	-0.434581160895311	0.643	0.691	8.29340996858988e-32	0	Map1lc3b
Crybg3	4.25514085534081e-36	-0.251369889486672	0.057	0.137	1.32134888980898e-31	0	Crybg3
Tpd52	5.28435959425207e-36	-0.410849205718159	0.208	0.314	1.6409521848031e-31	0	Tpd52
1110008P14Rik	8.26274752250629e-36	-0.254454887271766	0.142	0.248	2.56583098816388e-31	0	1110008P14Rik
Calm1	1.24093133031936e-35	-0.388644111124437	0.965	0.868	3.85346406004071e-31	0	Calm1
Atp6v0b	1.88716857836033e-35	-0.391805211034738	0.46	0.554	5.86022458638235e-31	0	Atp6v0b
Akap12	2.28002850055592e-35	0.36344113034081	0.445	0.341	7.08017250277631e-31	0	Akap12
Klc1	5.63494666466287e-35	-0.641607703055995	0.466	0.528	1.74981998777776e-30	0	Klc1
Hist1h4h	7.55751972610756e-34	-0.260094311014507	0.098	0.188	2.34683660054818e-29	0	Hist1h4h
Fbxo5	1.37114540448163e-33	-0.373565319004648	0.142	0.235	4.25781782453679e-29	0	Fbxo5
Pcbp4	1.67667692153537e-33	-0.500426428460567	0.581	0.622	5.20658484444379e-29	0	Pcbp4
Hist2h2ac	7.40052315646098e-33	-0.47892208290368	0.16	0.247	2.29808445577583e-28	0	Hist2h2ac
Kif20b	2.84849092693188e-32	-0.25222775095422	0.099	0.187	8.84541887540155e-28	0	Kif20b
Kidins220	3.38159501962286e-32	-0.339596548445897	0.222	0.319	1.05008670144349e-27	0	Kidins220
Hist1h4d	4.30525324505182e-32	-0.451110841921439	0.195	0.288	1.33691029018594e-27	0	Hist1h4d
App	6.03629784235108e-32	-0.455689709932496	0.53	0.579	1.87445156898528e-27	0	App
Cyth2	8.64672756628701e-32	-0.398516252676901	0.416	0.504	2.68506831115911e-27	0	Cyth2
Ehd1	1.50901369915136e-31	-0.256677540762968	0.176	0.277	4.68594023997472e-27	0	Ehd1
2510009E07Rik	1.93217271738897e-31	-0.307288835999153	0.111	0.195	5.99997593930797e-27	0	2510009E07Rik
Hist1h3e	2.83630624755647e-31	-0.377412382042641	0.183	0.276	8.80758179053711e-27	0	Hist1h3e
Cplx2	1.04352246180538e-30	-0.328012086038023	0.113	0.198	3.24045030064425e-26	0	Cplx2
Rem2	2.78500750332631e-30	-0.329404115897785	0.16	0.252	8.6482838000792e-26	0	Rem2
Btbd17	4.92473043789722e-30	-0.334653823498582	0.1	0.18	1.52927654288022e-25	0	Btbd17
Spsb4	6.54331499348841e-30	-0.290191214203597	0.175	0.269	2.03189560492796e-25	0	Spsb4
Mindy2	1.10287729246388e-29	-0.321656854954696	0.154	0.243	3.42476485628808e-25	0	Mindy2
Cacna2d1	2.34013107955226e-29	-0.414026629301277	0.211	0.304	7.26680904133362e-25	0	Cacna2d1
Ldlr	4.66484387087284e-29	0.254512979988029	0.274	0.198	1.44857396722214e-24	0	Ldlr
Mkrn1	7.7276199592687e-29	-0.526625306677406	0.434	0.52	2.39965782595171e-24	0	Mkrn1
Chn1	8.48702127308624e-29	-0.265615351921532	0.196	0.293	2.63547471593147e-24	0	Chn1
Rgs16	8.82801693153987e-29	-0.28458582402038	0.065	0.135	2.74136409775108e-24	0	Rgs16
Apbb2	2.61573775835051e-28	-0.266514466102236	0.095	0.173	8.12265046100583e-24	0	Apbb2
C530008M17Rik	3.5530295562174e-28	-0.355513855910955	0.296	0.391	1.10332226809219e-23	0	C530008M17Rik
Mex3b	4.45596494610133e-28	-0.30196778426874	0.263	0.361	1.38371079471285e-23	0	Mex3b
Stx7	1.32571487452332e-27	-0.276537562964322	0.149	0.234	4.11674239985726e-23	0	Stx7
Neurog2	2.0300038013423e-27	-0.428439240028366	0.1	0.176	6.30377080430824e-23	0	Neurog2
Cited2	3.57552065316015e-27	-0.415466188307782	0.437	0.518	1.11030642842582e-22	0	Cited2
Cep170	1.08375936956166e-26	-0.334809048140805	0.351	0.441	3.36539797029983e-22	0	Cep170
H2afx	1.2971963867441e-26	-0.646978396649385	0.465	0.497	4.02818393975646e-22	0	H2afx
Ptprd	2.20380305751861e-26	-0.273031267200064	0.277	0.377	6.84346963451253e-22	0	Ptprd
Bpgm	2.76649154478549e-26	-0.5334762625666	0.231	0.318	8.59078619402238e-22	0	Bpgm
Atp6v1g1	9.44746780089564e-26	-0.370843796957285	0.8	0.772	2.93372217621212e-21	0	Atp6v1g1
Blvrb	1.06529050204881e-25	-0.829784348864224	0.097	0.165	3.30804659601216e-21	0	Blvrb
Pou3f1	1.6938928201524e-25	-0.341848406384946	0.125	0.202	5.26004537441926e-21	0	Pou3f1
Ank2	1.95659286864047e-25	-0.656601680251893	0.744	0.684	6.07580783498924e-21	0	Ank2
Fabp7	9.24147991222529e-25	0.680361886874724	0.126	0.074	2.86975675714332e-20	0	Fabp7
Akirin2	3.94414006521903e-24	-0.355185544699516	0.498	0.558	1.22477381445247e-19	0	Akirin2
Ube2d1	7.60265713179248e-24	-0.331179948580032	0.293	0.376	2.36085311913552e-19	0	Ube2d1
Plppr3	1.77783449643813e-23	-0.256558023012659	0.182	0.261	5.52070946178933e-19	0	Plppr3
Rtl8a	2.73508839314701e-23	-0.25755038795654	0.187	0.271	8.49326998723942e-19	0	Rtl8a
Enc1	6.49219917261385e-23	-0.264415237280108	0.089	0.156	2.01602260907178e-18	0	Enc1
Rcor2	1.43513001644076e-22	-0.343420660752729	0.301	0.386	4.45650924005349e-18	0	Rcor2
Srgap1	2.21300871061575e-22	-0.269042018768926	0.149	0.222	6.87205594907508e-18	0	Srgap1
Hist1h1b	2.78939614725418e-22	-1.28014754621923	0.321	0.355	8.66191185606842e-18	0	Hist1h1b
Cmip	3.45146926029366e-22	-0.270263834826189	0.247	0.329	1.07178474939899e-17	0	Cmip
Hist1h1a	3.547162812931e-22	-0.369851628654533	0.129	0.197	1.10150046829946e-17	0	Hist1h1a
Pcsk1n	1.1033731863271e-21	-0.396779192585299	0.148	0.218	3.42630475550156e-17	0	Pcsk1n
Phlda1	1.63696300070497e-21	-0.372027799868814	0.177	0.252	5.08326120608915e-17	0	Phlda1
Dpysl2	2.70116854204264e-21	-0.47152365300603	0.435	0.488	8.38793867360502e-17	0	Dpysl2
Hist1h1e	4.62209660897438e-21	-0.736175542290623	0.556	0.553	1.43529965998482e-16	0	Hist1h1e
Trim2	5.15118330148172e-21	-0.347118136836836	0.306	0.378	1.59959695060912e-16	0	Trim2
Rangap1	8.65185163128476e-21	-0.292969121645973	0.378	0.457	2.68665948706286e-16	0	Rangap1
Bcl7a	9.46564665297032e-21	-0.340182763983751	0.363	0.44	2.93936725514687e-16	0	Bcl7a
Hba-a2	9.83181112883587e-21	-4.12854868859	0.151	0.214	3.0530723098374e-16	0	Hba-a2
Atp6v1e1	2.74762550986066e-20	-0.315882455811864	0.405	0.481	8.53220149577031e-16	0	Atp6v1e1
Dpysl5	6.11533198377056e-20	-0.326950670048736	0.273	0.341	1.89899404092027e-15	0	Dpysl5
Hes6	6.53009240194393e-20	-0.644203676360629	0.342	0.408	2.02778959357565e-15	0	Hes6
Thra	1.91885447033962e-19	-0.314818480444408	0.246	0.322	5.95861878674563e-15	0	Thra
Dync1li1	4.58824049184439e-19	-0.273623467838083	0.284	0.361	1.42478631993244e-14	0	Dync1li1
Dync1i2	8.15592051902973e-19	-0.364270338030706	0.571	0.602	2.5326579987743e-14	0	Dync1i2
Meis2	1.86922904279712e-18	-0.320766025067326	0.146	0.215	5.80451694659789e-14	0	Meis2
Hba-x	2.8274399934893e-18	-4.55550928491343	0.105	0.161	8.78004941178232e-14	0	Hba-x
Gpx1	6.31632590620936e-18	-0.350639572581025	0.705	0.612	1.96140868365519e-13	0	Gpx1
Gpm6a	1.07547672321856e-17	-0.306951984063478	0.32	0.388	3.33967786861061e-13	0	Gpm6a
Snrpn	1.40104435772848e-16	-0.297774736383244	0.238	0.305	4.35066304405424e-12	0	Snrpn
Nsg1	2.13390548960725e-16	-0.458034367033304	0.438	0.471	6.62641671687739e-12	0	Nsg1
Pttg1	2.28816711785765e-16	-0.267588431045685	0.19	0.262	7.10544535108337e-12	0	Pttg1
Gm8797	3.31578209800237e-16	-0.295784966532925	0.618	0.655	1.02964981489268e-11	0	Gm8797
Gabarap	4.01850666652889e-16	-0.291079962872703	0.798	0.775	1.24786687515722e-11	0	Gabarap
Carhsp1	6.43942362123705e-16	-0.3010691158139	0.415	0.48	1.99963421710274e-11	0	Carhsp1
Tac1	7.08026532477805e-16	-0.330059667028804	0.069	0.12	2.19863479130333e-11	0	Tac1
Coro1c	1.13952371746718e-15	-0.303953364621106	0.383	0.451	3.53856299985083e-11	0	Coro1c
Smad2	1.15642660056225e-15	-0.265329511927289	0.279	0.348	3.59105152272597e-11	0	Smad2
Cotl1	1.28308664237072e-15	-0.365459582415459	0.445	0.491	3.98436895055379e-11	0	Cotl1
Tubb4b	1.54716690324236e-15	-0.507521084994671	0.578	0.594	4.80441738463852e-11	0	Tubb4b
Dbn1	1.7022372275452e-15	-0.359555041328204	0.568	0.588	5.28595726269611e-11	0	Dbn1
Auts2	2.80402565511762e-15	-0.361096649713456	0.57	0.596	8.70734086683674e-11	0	Auts2
Sept3	1.02738836411182e-14	-0.357137776683002	0.368	0.416	3.19034908707642e-10	0	Sept3
Dynll2	1.44851178460078e-14	-0.371946333220059	0.569	0.595	4.4980636447208e-10	0	Dynll2
Trpm1	4.80417547536459e-14	-0.596091519532695	0.06	0.101	1.49184061036497e-09	0	Trpm1
Gja1	9.66545346922225e-14	-0.565515381882076	0.118	0.168	3.00141326579759e-09	0	Gja1
Crabp1	3.31857746883913e-13	-1.54138141410549	0.376	0.29	1.03051786139861e-08	0	Crabp1
Sh3glb1	4.24465103674384e-13	-0.275286094704329	0.673	0.695	1.31809148644006e-08	0	Sh3glb1
Scg5	2.32691016206021e-12	-0.272398587003633	0.302	0.351	7.22575412624558e-08	0	Scg5
Dctn3	4.71950184952861e-12	-0.290038670330557	0.48	0.525	1.46554690933412e-07	0	Dctn3
Rbpms	7.68045950444421e-12	-0.254870696377337	0.124	0.171	2.38501308991506e-07	0	Rbpms
Pou2f2	8.88039359386884e-11	-0.441015811953955	0.312	0.355	2.75762862270409e-06	0	Pou2f2
Atpif1	9.44444009718551e-11	-0.259426478674189	0.9	0.845	2.93278198337902e-06	0	Atpif1
Hbb-bs	1.03478397398071e-10	-4.33964491314552	0.626	0.641	3.21331467440231e-06	0	Hbb-bs
Fnbp1l	2.22928358324097e-10	-0.291458890608894	0.525	0.557	6.92259431103817e-06	0	Fnbp1l
Cxxc5	3.27841054592577e-10	-0.298750732633467	0.55	0.577	1.01804482682633e-05	0	Cxxc5
Hbb-bt	4.07284839549833e-10	-4.45135303451082	0.35	0.391	1.2647416122541e-05	0	Hbb-bt
Ank3	8.55111972517563e-10	-0.427855393404512	0.623	0.6	2.65537920825879e-05	0	Ank3
Serf1	9.35114976499241e-10	-0.398843250505153	0.646	0.624	2.90381253652309e-05	0	Serf1
Cenpa	2.87909704677999e-09	-0.419513977489151	0.24	0.279	8.94046005936591e-05	0	Cenpa
Tspyl4	3.0051368877363e-09	-0.294521246942874	0.378	0.415	9.33185157748752e-05	0	Tspyl4
Lgals1	3.32938894151417e-09	-0.272627350135377	0.117	0.158	0.00010338751480084	0	Lgals1
Ywhag	4.06666493394712e-09	-0.299101300610143	0.558	0.567	0.00012628214619386	0	Ywhag
Rab6a	5.51768355707993e-09	-0.281331125478169	0.48	0.51	0.000171340627498003	0	Rab6a
Gsk3b	8.44850206717559e-09	-0.292918752069164	0.747	0.693	0.000262351334692003	0	Gsk3b
Bub3	9.65670688794039e-09	-0.280197851872135	0.436	0.464	0.000299869718991213	0	Bub3
Meg3	1.58501011685812e-08	-0.438027449032081	0.273	0.31	0.000492193191587952	0	Meg3
Mycbp2	3.22975607639456e-08	-0.291011364739973	0.589	0.591	0.0010029361544028	0	Mycbp2
S100a10	1.17810721728949e-07	-0.374296237686349	0.106	0.137	0.00365837634184905	0	S100a10
Cryba1	1.32655858605718e-07	-2.60337450152542	0.116	0.148	0.00411936237728335	0	Cryba1
Hist1h2ap.1	0	1.88351381854882	0.937	0.24	0	1	Hist1h2ap
Hist1h1b.1	0	1.82239910331792	0.94	0.276	0	1	Hist1h1b
Hist1h2ae.1	0	1.69338904072061	0.927	0.242	0	1	Hist1h2ae
Fgf15.1	0	1.3847159247581	0.857	0.289	0	1	Fgf15
Hist1h3c.1	0	1.32937351112093	0.878	0.187	0	1	Hist1h3c
Top2a.1	0	1.31869891581861	0.986	0.301	0	1	Top2a
Sfrp2.1	0	1.3074739011601	0.961	0.477	0	1	Sfrp2
Pclaf	0	1.27316318455482	0.97	0.325	0	1	Pclaf
Atad2	0	1.23753589472497	0.874	0.232	0	1	Atad2
Mki67.1	0	1.1801414004835	0.917	0.244	0	1	Mki67
Dek.1	0	1.15135762751941	0.997	0.694	0	1	Dek
Id1.1	0	1.11631941427996	0.919	0.426	0	1	Id1
Ccnd1.1	0	1.11557200145041	0.956	0.525	0	1	Ccnd1
Hist2h2ac.1	0	1.10698979292821	0.769	0.168	0	1	Hist2h2ac
Hist1h1e.1	0	1.09690143718724	0.937	0.505	0	1	Hist1h1e
Smc4	0	1.0920104322158	0.961	0.383	0	1	Smc4
Zfp36l1.1	0	1.07387934478306	0.958	0.433	0	1	Zfp36l1
Clspn	0	1.06809004823608	0.84	0.204	0	1	Clspn
Fos	0	1.02747970783995	0.879	0.369	0	1	Fos
Aldh1a1	0	1.00982096271245	0.85	0.441	0	1	Aldh1a1
Plagl1.1	0	1.00477394038656	0.966	0.428	0	1	Plagl1
Smc2.1	0	0.998649069367316	0.958	0.387	0	1	Smc2
Hist1h1a.1	0	0.957971263024334	0.688	0.124	0	1	Hist1h1a
Dkk3.1	0	0.957334285973954	0.956	0.488	0	1	Dkk3
Lig1.1	0	0.948526903510777	0.872	0.33	0	1	Lig1
Tyms	0	0.935879255595455	0.852	0.267	0	1	Tyms
Id3.1	0	0.934854187149632	0.917	0.448	0	1	Id3
Spc24.1	0	0.915250019732694	0.853	0.237	0	1	Spc24
Itm2a.1	0	0.902943524376216	0.921	0.394	0	1	Itm2a
Hmgb2	0	0.8891491196194	0.997	0.717	0	1	Hmgb2
Dut.1	0	0.881999261784979	0.961	0.512	0	1	Dut
Kif15.1	0	0.861206272114974	0.741	0.165	0	1	Kif15
Tuba1b	0	0.848097484786935	0.999	0.801	0	1	Tuba1b
Usp1.1	0	0.848020416332373	0.905	0.367	0	1	Usp1
Hist1h4d.1	0	0.83942857812787	0.764	0.213	0	1	Hist1h4d
Cyr61.1	0	0.839301139013943	0.702	0.219	0	1	Cyr61
Gmnn	0	0.837699204092674	0.827	0.254	0	1	Gmnn
Dnajc9.1	0	0.835420968664202	0.918	0.403	0	1	Dnajc9
Dtl.1	0	0.832881909707965	0.774	0.211	0	1	Dtl
Rif1.1	0	0.832611042167513	0.881	0.386	0	1	Rif1
Fbxo5.1	0	0.814028466840912	0.733	0.158	0	1	Fbxo5
Siva1.1	0	0.80795823478785	0.967	0.5	0	1	Siva1
Hist1h3e.1	0	0.803360053519407	0.712	0.207	0	1	Hist1h3e
Slbp	0	0.782823884985149	0.871	0.381	0	1	Slbp
Dnmt1	0	0.768548247423436	0.81	0.324	0	1	Dnmt1
Nasp.1	0	0.767705437318867	0.996	0.733	0	1	Nasp
Anp32b.1	0	0.752305065099224	0.998	0.781	0	1	Anp32b
Tmpo	0	0.743946403913723	0.967	0.574	0	1	Tmpo
Id2.1	0	0.740555384493509	0.82	0.389	0	1	Id2
Topbp1.1	0	0.739404871145448	0.821	0.306	0	1	Topbp1
Rrm2	0	0.736221670026197	0.724	0.205	0	1	Rrm2
Hist1h1d.1	0	0.735275436525438	0.551	0.104	0	1	Hist1h1d
Prss23.1	0	0.732704771946217	0.774	0.304	0	1	Prss23
Birc5.1	0	0.729848480114153	0.855	0.257	0	1	Birc5
Fbn2.1	0	0.729679385290838	0.787	0.295	0	1	Fbn2
Ier2	0	0.72582923839823	0.885	0.489	0	1	Ier2
Mest.1	0	0.725220440525361	0.9	0.424	0	1	Mest
Cdk1.1	0	0.725188281022093	0.822	0.214	0	1	Cdk1
Ncapg2	0	0.720670793947823	0.588	0.115	0	1	Ncapg2
Egr1	0	0.720546006918227	0.67	0.289	0	1	Egr1
Rrm1	0	0.715230525468465	0.826	0.319	0	1	Rrm1
Hirip3	0	0.714872160295649	0.772	0.279	0	1	Hirip3
Hells.1	0	0.711733678460695	0.812	0.297	0	1	Hells
Dhfr.1	0	0.710865046873412	0.705	0.214	0	1	Dhfr
H2afx.1	0	0.708854752451264	0.906	0.44	0	1	H2afx
Pcna	0	0.704123125564941	0.739	0.249	0	1	Pcna
Esco2.1	0	0.703939775078001	0.595	0.094	0	1	Esco2
H2afz	0	0.6948096251216	1	0.927	0	1	H2afz
Cdca8.1	0	0.693141604936457	0.87	0.278	0	1	Cdca8
Rax.1	0	0.691426116182939	0.93	0.489	0	1	Rax
Uhrf1.1	0	0.69013003308796	0.708	0.23	0	1	Uhrf1
Rfc1.1	0	0.688115001686941	0.861	0.397	0	1	Rfc1
Lman1.1	0	0.68582552626798	0.973	0.605	0	1	Lman1
Cenph	0	0.683027135731183	0.679	0.174	0	1	Cenph
Rbp1.1	0	0.682706030535809	0.966	0.577	0	1	Rbp1
Incenp.1	0	0.678055641771309	0.674	0.171	0	1	Incenp
Junb	0	0.675944181200092	0.76	0.315	0	1	Junb
Dapl1.1	0	0.672204535893356	0.75	0.296	0	1	Dapl1
Prdx4.1	0	0.670615984935118	0.917	0.492	0	1	Prdx4
Crhbp	0	0.662267925228213	0.473	0.128	0	1	Crhbp
Plk4	0	0.659138616718594	0.656	0.174	0	1	Plk4
Col9a1	0	0.653273406094236	0.603	0.229	0	1	Col9a1
Hist1h3i	0	0.65128202687413	0.519	0.093	0	1	Hist1h3i
Smc1a	0	0.650468008016865	0.959	0.622	0	1	Smc1a
Spc25.1	0	0.645571576907428	0.664	0.154	0	1	Spc25
Cp.1	0	0.643659406372784	0.788	0.298	0	1	Cp
Mcm6.1	0	0.643277500932833	0.741	0.287	0	1	Mcm6
Sparc.1	0	0.6378220939022	0.958	0.427	0	1	Sparc
Prc1.1	0	0.637109825515655	0.754	0.208	0	1	Prc1
Rad51ap1	0	0.633492412375428	0.577	0.122	0	1	Rad51ap1
Brca1	0	0.627428315906528	0.525	0.098	0	1	Brca1
Fen1	0	0.624811411518693	0.645	0.176	0	1	Fen1
Tipin.1	0	0.622296968570723	0.796	0.3	0	1	Tipin
Myb.1	0	0.621635970870902	0.733	0.284	0	1	Myb
Cdh11.1	0	0.621572698259456	0.909	0.485	0	1	Cdh11
Hat1.1	0	0.619645949800677	0.821	0.335	0	1	Hat1
Smc6	0	0.61863265449925	0.929	0.548	0	1	Smc6
Exo1	0	0.618423067474734	0.56	0.112	0	1	Exo1
Rest.1	0	0.616494438811176	0.823	0.344	0	1	Rest
Hist1h2ab.1	0	0.613641496502641	0.472	0.077	0	1	Hist1h2ab
Itgb8.1	0	0.611836682383927	0.699	0.269	0	1	Itgb8
Cks1b	0	0.606123997141053	0.933	0.498	0	1	Cks1b
Oxct1	0	0.598545311872851	0.898	0.492	0	1	Oxct1
Cenpf.1	0	0.598468737064739	0.857	0.257	0	1	Cenpf
Sox2.1	0	0.598211768015833	0.806	0.354	0	1	Sox2
Ipo5.1	0	0.598093851167845	0.827	0.383	0	1	Ipo5
Hist1h1c.1	0	0.59264544430238	0.623	0.193	0	1	Hist1h1c
Ccdc34	0	0.588719177388072	0.927	0.501	0	1	Ccdc34
Mcm3.1	0	0.588650484113614	0.738	0.268	0	1	Mcm3
Chaf1a.1	0	0.585163696071678	0.604	0.168	0	1	Chaf1a
Paics.1	0	0.584562819312523	0.906	0.489	0	1	Paics
Cdon.1	0	0.579806894060737	0.665	0.248	0	1	Cdon
Atad5	0	0.573220731127553	0.592	0.171	0	1	Atad5
Ildr2.1	0	0.572893813771283	0.635	0.216	0	1	Ildr2
Vsx2.1	0	0.571698875707747	0.621	0.236	0	1	Vsx2
Cenpm	0	0.571648104081044	0.66	0.194	0	1	Cenpm
Skp2	0	0.571495402589977	0.61	0.187	0	1	Skp2
Casz1.1	0	0.570357988576154	0.654	0.26	0	1	Casz1
Smchd1	0	0.569303062158557	0.886	0.494	0	1	Smchd1
Lsm2	0	0.566821656717019	0.885	0.46	0	1	Lsm2
Ccna2.1	0	0.565806682206896	0.677	0.183	0	1	Ccna2
Fzd5.1	0	0.562185102340827	0.646	0.233	0	1	Fzd5
Hist2h2bb.1	0	0.561705884059842	0.479	0.087	0	1	Hist2h2bb
Pgp	0	0.558040708616299	0.824	0.396	0	1	Pgp
Iqgap2	0	0.557362938683022	0.636	0.221	0	1	Iqgap2
Selenoh	0	0.557129043088554	0.976	0.665	0	1	Selenoh
Kif11.1	0	0.555843062136893	0.583	0.127	0	1	Kif11
Rpa2	0	0.553825801998061	0.608	0.169	0	1	Rpa2
Nr2e1.1	0	0.551439112368027	0.558	0.169	0	1	Nr2e1
Pbk.1	0	0.54993898439091	0.599	0.141	0	1	Pbk
Knl1.1	0	0.549543219288736	0.573	0.138	0	1	Knl1
Ncl.1	0	0.545921138726255	1	0.893	0	1	Ncl
Zfp36l2.1	0	0.537976358265837	0.654	0.246	0	1	Zfp36l2
Hmga2	0	0.536966157089121	0.741	0.27	0	1	Hmga2
Wfdc1	0	0.536876895853447	0.426	0.105	0	1	Wfdc1
Orc6	0	0.534783592779964	0.797	0.371	0	1	Orc6
Hist1h4h.1	0	0.533559722589888	0.539	0.13	0	1	Hist1h4h
Gjc1.1	0	0.532438977689919	0.772	0.358	0	1	Gjc1
Rfc4	0	0.529704512993568	0.739	0.286	0	1	Rfc4
Egr3	0	0.528698834899622	0.459	0.137	0	1	Egr3
Prim1.1	0	0.52577490105139	0.586	0.168	0	1	Prim1
Tk1	0	0.5241040265615	0.478	0.091	0	1	Tk1
Ncapg.1	0	0.522567193305908	0.514	0.11	0	1	Ncapg
Hjurp	0	0.522455029716733	0.618	0.207	0	1	Hjurp
Ncapd3	0	0.520620286042011	0.573	0.176	0	1	Ncapd3
Fam111a	0	0.515711169561585	0.43	0.092	0	1	Fam111a
Dctpp1	0	0.514031912255234	0.9	0.505	0	1	Dctpp1
Hist1h2an	0	0.509612632543929	0.412	0.061	0	1	Hist1h2an
Fosb	0	0.50939369462509	0.421	0.124	0	1	Fosb
Aurkb.1	0	0.509051598198841	0.543	0.118	0	1	Aurkb
Hist1h2be	0	0.508212123362431	0.412	0.078	0	1	Hist1h2be
Metrn.1	0	0.506780419703196	0.857	0.4	0	1	Metrn
Rad51	0	0.504429895476003	0.494	0.104	0	1	Rad51
Neil3	0	0.492496293075956	0.41	0.065	0	1	Neil3
Pard3b.1	0	0.491147093609453	0.586	0.195	0	1	Pard3b
Lbr	0	0.489679984180332	0.594	0.203	0	1	Lbr
Mcm7.1	0	0.487373776550324	0.819	0.391	0	1	Mcm7
Hist1h2bm	0	0.486822427430481	0.387	0.066	0	1	Hist1h2bm
Kif4.1	0	0.485836670156115	0.521	0.12	0	1	Kif4
Mad2l1	0	0.482232103971155	0.532	0.14	0	1	Mad2l1
Fn1	0	0.479031916928069	0.562	0.186	0	1	Fn1
Cenpe.1	0	0.477259158004488	0.638	0.191	0	1	Cenpe
Blm	0	0.476420291513543	0.51	0.147	0	1	Blm
Mcm4.1	0	0.474584343731154	0.654	0.247	0	1	Mcm4
Map7.1	0	0.474226886844475	0.644	0.249	0	1	Map7
Dbf4	0	0.465441480249344	0.716	0.283	0	1	Dbf4
Mcm5.1	0	0.464737704414324	0.621	0.222	0	1	Mcm5
Kif23.1	0	0.464381625105904	0.524	0.135	0	1	Kif23
Rfc5	0	0.462765030996239	0.544	0.16	0	1	Rfc5
Wdr76	0	0.459599504388554	0.474	0.118	0	1	Wdr76
Trip13	0	0.456868444738466	0.512	0.127	0	1	Trip13
Kif20b.1	0	0.454724088256713	0.512	0.132	0	1	Kif20b
Rfc2	0	0.453587416211211	0.678	0.276	0	1	Rfc2
Ccne1	0	0.450654369078454	0.414	0.094	0	1	Ccne1
Cenpq	0	0.444595495230371	0.538	0.156	0	1	Cenpq
Pold3	0	0.444411609404637	0.579	0.195	0	1	Pold3
Chaf1b	0	0.441843238910125	0.459	0.123	0	1	Chaf1b
Pola1	0	0.441230015613963	0.478	0.131	0	1	Pola1
Tpx2.1	0	0.439669457481915	0.673	0.195	0	1	Tpx2
Cdca5	0	0.43601543637764	0.391	0.064	0	1	Cdca5
Cdc45	0	0.430260296353985	0.433	0.093	0	1	Cdc45
Racgap1.1	0	0.430258310166393	0.622	0.204	0	1	Racgap1
E2f7	0	0.424153980635838	0.4	0.086	0	1	E2f7
Hist1h2ak	0	0.421582817310918	0.355	0.056	0	1	Hist1h2ak
Mis18a	0	0.420510131427747	0.479	0.125	0	1	Mis18a
Brca2	0	0.419887253340101	0.449	0.134	0	1	Brca2
Nxt1	0	0.418810573123705	0.689	0.282	0	1	Nxt1
Pcgf5.1	0	0.416690599324441	0.445	0.128	0	1	Pcgf5
Pmf1	0	0.415700153271526	0.572	0.189	0	1	Pmf1
Hist1h2af	0	0.411656617139189	0.374	0.06	0	1	Hist1h2af
Melk	0	0.411555362106494	0.415	0.082	0	1	Melk
Gins2.1	0	0.409959417718576	0.568	0.201	0	1	Gins2
Lrr1	0	0.406414984067394	0.386	0.072	0	1	Lrr1
Cdca3.1	0	0.399040409993138	0.638	0.208	0	1	Cdca3
Mis18bp1.1	0	0.39890576229753	0.485	0.13	0	1	Mis18bp1
Rad18	0	0.396268269182563	0.414	0.103	0	1	Rad18
Bub1.1	0	0.393541740381491	0.461	0.108	0	1	Bub1
Cenpu	0	0.388283759974555	0.396	0.088	0	1	Cenpu
E2f8	0	0.387907837024527	0.335	0.056	0	1	E2f8
Hist1h3f	0	0.385864342949089	0.387	0.078	0	1	Hist1h3f
Mcm10	0	0.383996448956294	0.362	0.073	0	1	Mcm10
Cdt1.1	0	0.378197769237236	0.477	0.146	0	1	Cdt1
Mms22l	0	0.377213902235948	0.418	0.121	0	1	Mms22l
Mns1	0	0.376373700624152	0.408	0.092	0	1	Mns1
Hist1h3a	0	0.374236525893958	0.326	0.063	0	1	Hist1h3a
Nusap1.1	0	0.371361471585578	0.594	0.172	0	1	Nusap1
Ccne2	0	0.370518510972036	0.337	0.071	0	1	Ccne2
Cenps	0	0.369695054682457	0.466	0.14	0	1	Cenps
Ndc80.1	0	0.365129475585665	0.417	0.097	0	1	Ndc80
Cks2.1	0	0.356888728211103	0.828	0.365	0	1	Cks2
Cenpp	0	0.355282826400786	0.401	0.104	0	1	Cenpp
Ncaph	0	0.355077811332153	0.378	0.09	0	1	Ncaph
Cenpk	0	0.35465283856563	0.397	0.103	0	1	Cenpk
Tacc3.1	0	0.353893965297033	0.497	0.15	0	1	Tacc3
Fndc3c1	0	0.353012116964548	0.438	0.125	0	1	Fndc3c1
Foxm1	0	0.348882181616395	0.366	0.081	0	1	Foxm1
Hist1h2bj	0	0.346579222831178	0.308	0.059	0	1	Hist1h2bj
Cdca2.1	0	0.345537127280641	0.39	0.096	0	1	Cdca2
Ncapd2	0	0.344973609926918	0.468	0.142	0	1	Ncapd2
Anln	0	0.339971810726638	0.329	0.076	0	1	Anln
Dscc1	0	0.33757945093438	0.344	0.076	0	1	Dscc1
Ercc6l	0	0.335872592727308	0.308	0.058	0	1	Ercc6l
Mybl2	0	0.332774683339138	0.288	0.048	0	1	Mybl2
Diaph3	0	0.332041863946108	0.316	0.067	0	1	Diaph3
Hist1h2bn	0	0.331470629244756	0.274	0.042	0	1	Hist1h2bn
Pole	0	0.330634684794412	0.3	0.061	0	1	Pole
Hist2h2aa1	0	0.329979067747894	0.297	0.058	0	1	Hist2h2aa1
Ckap2l.1	0	0.329027722522344	0.41	0.107	0	1	Ckap2l
Hist1h3d	0	0.327375392764932	0.24	0.029	0	1	Hist1h3d
Rad54l	0	0.322860086645767	0.3	0.062	0	1	Rad54l
Asf1b	0	0.315234821765228	0.314	0.067	0	1	Asf1b
Shcbp1	0	0.315168702894528	0.351	0.082	0	1	Shcbp1
Cenpn	0	0.311466837945442	0.346	0.083	0	1	Cenpn
Hist1h4a	0	0.304967834262772	0.263	0.045	0	1	Hist1h4a
Ska1	0	0.303622922156359	0.323	0.068	0	1	Ska1
Nuf2	0	0.299279713250502	0.366	0.089	0	1	Nuf2
Lpl	0	0.285088253014712	0.275	0.051	0	1	Lpl
Hist1h2bl	0	0.270221421392031	0.238	0.037	0	1	Hist1h2bl
Ftl1.1	0	-0.946436362505481	1	0.98	0	1	Ftl1
Wee1	3.65959914023999e-307	0.365144775963444	0.424	0.125	1.13641532101872e-302	1	Wee1
Dtymk	3.7462477689769e-307	0.489095411801605	0.877	0.463	1.1633223197004e-302	1	Dtymk
Acsl3.1	3.08349586881356e-304	0.585719390504613	0.788	0.377	9.57517972142673e-300	1	Acsl3
Cenpw	1.04073008498548e-303	0.379424518705886	0.537	0.187	3.23177913290541e-299	1	Cenpw
Eno1.1	1.22484708700365e-303	0.568211613397501	0.997	0.792	3.80351765927244e-299	1	Eno1
Impdh2.1	5.13665057222012e-303	0.476331094989448	0.85	0.428	1.59508410219151e-298	1	Impdh2
Hist1h3b	5.45448685199185e-303	0.251830147242232	0.207	0.031	1.69378180214903e-298	1	Hist1h3b
Ran	1.05931807873986e-300	0.505303413910767	0.998	0.873	3.28950042991088e-296	1	Ran
Ptbp1.1	1.89381874510375e-300	0.498051671061194	0.814	0.398	5.88087534917067e-296	1	Ptbp1
Col18a1.1	2.14610686258776e-300	0.440230647558285	0.528	0.184	6.66430564039377e-296	1	Col18a1
Sgo2a.1	4.09257214393973e-300	0.297433928596729	0.405	0.113	1.2708664278576e-295	1	Sgo2a
Ticrr	9.09065733542853e-300	0.304768300401297	0.284	0.061	2.82292182237062e-295	1	Ticrr
Vrk1	3.58902621013967e-297	0.379568880972313	0.545	0.194	1.11450030903467e-292	1	Vrk1
Bub1b.1	4.95345423632471e-297	0.300475348167811	0.395	0.109	1.53819614400591e-292	1	Bub1b
Gm26771.1	1.58635406851357e-296	0.398709179482881	0.457	0.143	4.9261052889552e-292	1	Gm26771
Shmt1	1.05438992721101e-294	0.271954861766183	0.301	0.069	3.27419704096834e-290	1	Shmt1
Timeless	1.92327707457594e-294	0.368442222822835	0.456	0.144	5.97235229968066e-290	1	Timeless
Hmgb1	8.63520544103132e-291	0.453436201548179	1	0.907	2.68149034560346e-286	1	Hmgb1
Cntln	1.29336912123879e-290	0.41346565894942	0.56	0.206	4.01629913218283e-286	1	Cntln
Rdh10.1	1.34338716413459e-290	0.449108687041326	0.575	0.216	4.17162016078713e-286	1	Rdh10
Chek1	8.32433868897198e-290	0.328620271727437	0.417	0.124	2.58495689308647e-285	1	Chek1
Gm47283	5.50114302172711e-289	0.68512221629318	0.98	0.749	1.70826994253692e-284	1	Gm47283
Nr3c1	1.8178683340085e-288	0.341496224017932	0.407	0.118	5.64502653759658e-284	1	Nr3c1
Slc1a3.1	3.19523655805844e-288	0.354578657769206	0.363	0.098	9.92216808373888e-284	1	Slc1a3
Kif22.1	5.81428679396678e-288	0.291367131592956	0.405	0.117	1.80551047813051e-283	1	Kif22
Cdca7.1	3.29410910998938e-287	0.403353921735314	0.626	0.245	1.022919701925e-282	1	Cdca7
Umps	7.5169962589079e-284	0.345255026960982	0.49	0.165	2.33425284827867e-279	1	Umps
Jpt2	1.97368881594324e-283	0.399992276108972	0.622	0.25	6.12889588014855e-279	1	Jpt2
Nedd9.1	1.33474398524287e-282	0.459465843473414	0.569	0.212	4.14478049737468e-278	1	Nedd9
Pa2g4	1.1594859422272e-280	0.480809586112412	0.882	0.496	3.60055169639813e-276	1	Pa2g4
Col23a1.1	1.29834065956113e-280	0.407302571010022	0.415	0.128	4.03173725013518e-276	1	Col23a1
Zcchc3	4.76187596219594e-280	0.452108532404411	0.71	0.317	1.47870534254071e-275	1	Zcchc3
Sae1	1.08267765846387e-279	0.465059858143297	0.808	0.413	3.36203893282784e-275	1	Sae1
Necab2.1	1.30017879480887e-279	0.491405290955437	0.65	0.275	4.03744521151997e-275	1	Necab2
Lyar	4.55265594310785e-279	0.473274727060468	0.855	0.449	1.41373625001328e-274	1	Lyar
Pold1	2.5485159380649e-278	0.306528438340597	0.334	0.087	7.91390654247292e-274	1	Pold1
Col2a1.1	6.14919317711187e-278	0.414572353086099	0.478	0.162	1.90950895728855e-273	1	Col2a1
Peg3.1	2.55006704377607e-276	0.539835997081386	0.891	0.486	7.91872319103782e-272	1	Peg3
Prim2	6.14357185019749e-276	0.300362502284602	0.362	0.101	1.90776336664183e-271	1	Prim2
Zfp367	6.73744559553341e-276	0.29755158485287	0.317	0.079	2.09217898078099e-271	1	Zfp367
Larp7	3.32261677951128e-275	0.484089533859976	0.842	0.438	1.03177218854164e-270	1	Larp7
Ssrp1	1.12416756118489e-274	0.525130201473851	0.897	0.528	3.49087752774745e-270	1	Ssrp1
Cdca7l	1.13037530947944e-274	0.338139762761941	0.416	0.129	3.5101544485265e-270	1	Cdca7l
Cdc25a	1.82850576894569e-274	0.409077587868731	0.63	0.256	5.67805896430706e-270	1	Cdc25a
Brip1	2.53101581540058e-274	0.268052939409628	0.233	0.045	7.85956341156342e-270	1	Brip1
Gpc6.1	4.33407364325505e-273	0.521845369909412	0.731	0.342	1.34585988843999e-268	1	Gpc6
Etaa1	6.09454607244171e-273	0.388157332077218	0.566	0.217	1.89253939187532e-268	1	Etaa1
Naa50	1.55801396422304e-272	0.464787663069955	0.817	0.429	4.83810076310181e-268	1	Naa50
Ranbp1	1.10963375266637e-271	0.489371321757862	0.995	0.798	3.44574569215487e-267	1	Ranbp1
Cep57	1.54002291292833e-270	0.411566382747532	0.701	0.309	4.78223315151633e-266	1	Cep57
Bcl2.1	5.00992088527097e-270	0.411255410927362	0.507	0.183	1.55573073250319e-265	1	Bcl2
Cdh4	7.01366344018382e-270	0.464107930244677	0.565	0.221	2.17795290808028e-265	1	Cdh4
Cdk6.1	2.43674586961468e-269	0.400063682356488	0.458	0.154	7.56682694891448e-265	1	Cdk6
mt-Nd2.1	4.10420305556691e-269	0.521879116119461	0.998	0.853	1.27447817484519e-264	1	mt-Nd2
Dkc1.1	1.01494045709864e-268	0.433960962637776	0.796	0.391	3.1516946014284e-264	1	Dkc1
Hnrnpf.1	5.27147653112488e-268	0.485406772647177	0.993	0.79	1.63695160721021e-263	1	Hnrnpf
Alyref	1.87811029147465e-267	0.469770171105055	0.893	0.515	5.83209588811622e-263	1	Alyref
Tnfaip8	2.72960460993043e-267	0.377165531977075	0.679	0.294	8.47624119521696e-263	1	Tnfaip8
Rnf168.1	3.26014583131831e-267	0.36115992803865	0.497	0.176	1.01237308499928e-262	1	Rnf168
Stxbp6.1	1.25062289551713e-266	0.35733286064879	0.521	0.191	3.88355927744936e-262	1	Stxbp6
Senp2.1	3.40320708531325e-266	0.609413027585742	0.744	0.366	1.05679789620232e-261	1	Senp2
Ppig	8.77732494588177e-266	0.540477464649241	0.961	0.66	2.72562271544466e-261	1	Ppig
Nectin3.1	1.79624053046215e-265	0.502046217223808	0.878	0.466	5.57786571924411e-261	1	Nectin3
Rfc3	2.79554287068921e-265	0.38982787895963	0.649	0.273	8.68099927635122e-261	1	Rfc3
Hes1	3.83567349355697e-265	0.433584858426851	0.562	0.217	1.19109168995425e-260	1	Hes1
Dusp5	4.02174279382926e-265	0.42751336975831	0.539	0.203	1.2488717897678e-260	1	Dusp5
Cspg5.1	4.55205835172801e-265	0.451435601126923	0.71	0.315	1.4135506799621e-260	1	Cspg5
Nr2f1.1	1.0648169570443e-264	0.56094793047181	0.96	0.61	3.30657609670965e-260	1	Nr2f1
Tcof1.1	1.53767784070697e-263	0.426542192222734	0.652	0.282	4.77495099874735e-259	1	Tcof1
Sgo1	2.84408968734252e-263	0.27690385571005	0.363	0.103	8.83175170610472e-259	1	Sgo1
Pdzrn3	5.29363483329275e-263	0.353739755436988	0.409	0.128	1.6438324247824e-258	1	Pdzrn3
Tubb3.1	7.03719597918244e-261	-3.14494889011191	0.162	0.483	2.18526046741552e-256	1	Tubb3
Ccnd3.1	9.54499628972279e-260	0.402087002773791	0.683	0.298	2.96400769784762e-255	1	Ccnd3
Net1	7.43317779958178e-259	0.339416001021486	0.458	0.157	2.30822470210413e-254	1	Net1
Ezh2	1.37848851008405e-258	0.515421573301037	0.981	0.708	4.28062037036399e-254	1	Ezh2
Mre11a	4.65224173244325e-258	0.332671028329645	0.416	0.134	1.4446606251756e-253	1	Mre11a
H1fx	6.06260484154904e-258	0.513212383679868	0.91	0.539	1.88262068144622e-253	1	H1fx
Zgrf1	8.84958716555382e-258	0.274535196062443	0.269	0.062	2.74806230251943e-253	1	Zgrf1
Rbbp7.1	1.41671275282145e-257	0.435614396922704	0.838	0.442	4.39931811133644e-253	1	Rbbp7
Eef1d.1	1.56262876544341e-257	0.452376119419179	0.943	0.603	4.85243110533141e-253	1	Eef1d
Nop58.1	6.30307804372565e-257	0.489897084769981	0.926	0.576	1.95729482491813e-252	1	Nop58
Tfdp1	3.94279258198285e-256	0.380916755650807	0.636	0.273	1.22435538048313e-251	1	Tfdp1
Cdk2	6.90517116068119e-256	0.268696338772886	0.305	0.078	2.14426280052633e-251	1	Cdk2
Rfwd3	8.11350870136568e-256	0.305003679866781	0.405	0.127	2.51948785703508e-251	1	Rfwd3
Abca5.1	1.33755703387864e-254	0.401243505990949	0.564	0.22	4.15351585730334e-250	1	Abca5
Nup155	1.55064692645303e-253	0.327175261426071	0.411	0.133	4.8152239007146e-249	1	Nup155
Gli3.1	8.55711435255759e-253	0.37737036407309	0.562	0.219	2.65724071989971e-248	1	Gli3
Phactr2.1	5.25486067654919e-252	0.374161774766821	0.528	0.199	1.63179188588882e-247	1	Phactr2
Nsmce4a	1.00344209931716e-251	0.407349967953043	0.856	0.468	3.11598875100957e-247	1	Nsmce4a
Cit	1.67034403846548e-251	0.281462074904527	0.343	0.097	5.18691934264686e-247	1	Cit
Cdc6	2.64439854503437e-251	0.266230016555054	0.271	0.064	8.21165080189522e-247	1	Cdc6
Msh6.1	1.15530513152111e-249	0.366813652693903	0.487	0.178	3.58756902491251e-245	1	Msh6
Nes.1	1.04556536470424e-248	0.518401297499965	0.841	0.437	3.24679412701609e-244	1	Nes
Rhoj	1.26220852737575e-248	0.330683709158456	0.327	0.09	3.91953614005992e-244	1	Rhoj
Ybx3.1	1.37225160694182e-248	0.48154206353284	0.897	0.555	4.26125291503644e-244	1	Ybx3
Tcf7l2.1	1.39609273561273e-248	0.351503323338591	0.449	0.156	4.33528677189822e-244	1	Tcf7l2
Nucks1	3.27007257077162e-248	0.452302178858932	0.987	0.743	1.01545563540171e-243	1	Nucks1
Pmepa1.1	7.00157649893455e-248	0.611945886125711	0.701	0.342	2.17419955021414e-243	1	Pmepa1
Pcnt	1.43252479736743e-247	0.389537228414312	0.502	0.187	4.44841925326508e-243	1	Pcnt
Tcf7l1.1	8.0312738823975e-247	0.343380791370061	0.467	0.165	2.4939514787009e-242	1	Tcf7l1
Sorcs1.1	1.36735226039721e-246	0.316246156010929	0.335	0.094	4.24603897421144e-242	1	Sorcs1
Supt16.1	1.74228622078921e-246	0.493140804989692	0.961	0.675	5.41032140141673e-242	1	Supt16
Gar1.1	1.80793950615655e-246	0.388675572990939	0.78	0.382	5.61419454846793e-242	1	Gar1
Yap1	2.35930087587282e-246	0.317956973537208	0.453	0.158	7.32633700984788e-242	1	Yap1
Mlf1	2.60774468344793e-246	0.266236099481904	0.263	0.061	8.09782956551087e-242	1	Mlf1
Dusp6	4.1670351665829e-246	0.375204375911874	0.44	0.153	1.29398943027899e-241	1	Dusp6
Grid2.1	8.87159268547081e-245	0.389974714142602	0.433	0.148	2.75489567661925e-240	1	Grid2
Taf1	3.26862711604854e-243	0.405615210695572	0.633	0.273	1.01500677834655e-238	1	Taf1
Smc3	5.27894945727947e-243	0.490788237782228	0.972	0.7	1.63927217496899e-238	1	Smc3
Syce2	6.40462719951936e-243	0.258916033703416	0.296	0.077	1.98882888426675e-238	1	Syce2
Mdc1	9.87891080272145e-243	0.305406035210595	0.377	0.117	3.06769817156909e-238	1	Mdc1
Lsm3	1.35088013054341e-241	0.404377640750441	0.859	0.48	4.19488806937644e-237	1	Lsm3
Rbl1	3.937719207889e-241	0.252689677176723	0.271	0.066	1.22277994562577e-236	1	Rbl1
Col4a1.1	4.69893223995678e-240	0.295835721738719	0.636	0.268	1.45915942847378e-235	1	Col4a1
Kif18a	1.08497875225102e-239	0.257120929856903	0.346	0.101	3.3691845193651e-235	1	Kif18a
Casp8ap2.1	1.70519672562041e-239	0.475205220398362	0.775	0.399	5.29514739206905e-235	1	Casp8ap2
Srsf2	2.78485443181838e-239	0.46662911921847	0.988	0.782	8.64780846712563e-235	1	Srsf2
Exosc7	4.61818282370471e-239	0.365891412658499	0.672	0.301	1.43408431224502e-234	1	Exosc7
1810037I17Rik	5.06342791140994e-239	0.41369247924185	0.853	0.473	1.57234626933013e-234	1	1810037I17Rik
Mis12	8.70276262431705e-239	0.330813716470849	0.485	0.179	2.70246887772918e-234	1	Mis12
Cdc7	4.7968443628659e-238	0.257817400845623	0.329	0.094	1.48956408000075e-233	1	Cdc7
Ctdspl2	5.6395083097332e-238	0.396492639762563	0.642	0.282	1.75123651542145e-233	1	Ctdspl2
Rnaseh2a	1.09492544578555e-237	0.309589176967295	0.478	0.176	3.40007198679786e-233	1	Rnaseh2a
Elavl3.1	1.54093811066306e-237	-1.99242113110814	0.069	0.392	4.785075115042e-233	1	Elavl3
Cep135	3.36041044970707e-236	0.279026462345339	0.319	0.09	1.04350825694754e-231	1	Cep135
Shmt2	5.23566488041398e-236	0.33822463547962	0.486	0.181	1.62583101531495e-231	1	Shmt2
Paxip1	2.52890320234967e-235	0.320830381873806	0.426	0.147	7.85300311425644e-231	1	Paxip1
Suz12	5.42480458287884e-235	0.438734931705457	0.805	0.426	1.68456456712137e-230	1	Suz12
Ldha.1	1.04526195059866e-234	0.532133493261912	0.991	0.743	3.24585193519401e-230	1	Ldha
Foxp1.1	1.46018459714059e-234	0.53578096773897	0.878	0.523	4.53431122950069e-230	1	Foxp1
Adgrv1.1	2.86668357195587e-234	0.383745473287408	0.529	0.211	8.90191249599457e-230	1	Adgrv1
Timp3	3.37906129963435e-234	0.380156720193967	0.461	0.168	1.04929990537545e-229	1	Timp3
Ak2	3.7423232226053e-234	0.390266474074838	0.732	0.357	1.16210363031562e-229	1	Ak2
Sf3b5	1.03467831477158e-233	0.409596555669948	0.87	0.51	3.21298657086018e-229	1	Sf3b5
Clmn.1	5.59517053472071e-233	0.366241236310111	0.434	0.153	1.73746830614682e-228	1	Clmn
Grb10.1	7.18030195287975e-233	0.50271062021416	0.947	0.597	2.22969916542775e-228	1	Grb10
Cmc2	1.12279129196912e-232	0.284779807481924	0.445	0.158	3.4866037989517e-228	1	Cmc2
Cenpx	5.70750852173166e-232	0.347996551005051	0.666	0.305	1.77235262125333e-227	1	Cenpx
Fat1.1	6.57663154159347e-232	0.40558663817791	0.621	0.269	2.04224139261102e-227	1	Fat1
Cse1l	1.30011842456454e-230	0.327128881624183	0.529	0.209	4.03725774380025e-226	1	Cse1l
Purb.1	1.7856608953974e-228	0.477203893965626	0.959	0.653	5.54501277847754e-224	1	Purb
Lin54	2.33644698729561e-228	0.265769278011864	0.328	0.096	7.25536882964905e-224	1	Lin54
Hspa14	4.12315844950604e-227	0.345293218941554	0.614	0.27	1.28036439332511e-222	1	Hspa14
Adamts1.1	1.0907436659161e-226	0.372682566251977	0.39	0.13	3.38708630576927e-222	1	Adamts1
Fgf9.1	4.61603511363645e-226	0.391395419142882	0.561	0.231	1.43341738383753e-221	1	Fgf9
Jade1	4.77350088185703e-226	0.345266261966409	0.479	0.183	1.48231522884306e-221	1	Jade1
Plekhg2.1	3.25669359668408e-225	0.336444602079078	0.466	0.173	1.01130106257831e-220	1	Plekhg2
Pkp4	7.76973889442288e-225	0.361900810077196	0.541	0.223	2.41273701888514e-220	1	Pkp4
Exosc8	1.60319547485607e-224	0.335152551188746	0.694	0.328	4.97840290807055e-220	1	Exosc8
Hmgn2	3.8637825679997e-224	0.413166972836343	0.987	0.701	1.19982040084095e-219	1	Hmgn2
Zic1.1	6.27604126047823e-224	0.466437477353912	0.753	0.383	1.94889909261631e-219	1	Zic1
Lmnb1	2.13841091871701e-223	0.456069621353856	0.953	0.637	6.64040742589194e-219	1	Lmnb1
Kpnb1	3.0885043242959e-223	0.451753935545903	0.861	0.507	9.59073247823605e-219	1	Kpnb1
Nup85	1.2147961978665e-222	0.268630824398925	0.347	0.108	3.77230663323485e-218	1	Nup85
Arhgap11a	3.51151439395893e-222	0.253684729948514	0.359	0.112	1.09043056475607e-217	1	Arhgap11a
Nrm	3.97526756246633e-222	0.276990065358018	0.348	0.108	1.23443983617267e-217	1	Nrm
Tdp2	9.73981304079609e-222	0.329425965908109	0.575	0.242	3.02450414355841e-217	1	Tdp2
A430005L14Rik	1.86351815169107e-221	0.330935056387585	0.527	0.213	5.78678291644629e-217	1	A430005L14Rik
Fat3	7.97927586405679e-221	0.320781889913987	0.369	0.121	2.47780453406555e-216	1	Fat3
Gm42418.1	1.87920647465604e-219	-1.10350826699812	1	0.999	5.83549986574941e-215	1	Gm42418
Pbdc1	2.58406691319721e-219	0.325889357716996	0.694	0.328	8.0243029855513e-215	1	Pbdc1
Mdk.1	7.1682109147983e-219	0.49489306231389	0.987	0.643	2.22594453537232e-214	1	Mdk
Cox4i2.1	3.09987933327158e-218	0.300155560280484	0.283	0.077	9.62605529360825e-214	1	Cox4i2
Wdhd1	4.494228108364e-218	0.268896382993252	0.282	0.077	1.39559265449027e-213	1	Wdhd1
Naf1.1	4.74260351006812e-218	0.305497650916044	0.464	0.174	1.47272066798145e-213	1	Naf1
Aldh1a3	6.79526811788418e-218	0.578263096300247	0.349	0.113	2.11013460864657e-213	1	Aldh1a3
Hnrnpd.1	2.52457173165812e-217	0.435065064155848	0.995	0.837	7.83955259831797e-213	1	Hnrnpd
Gapdh.1	3.30966565348154e-217	0.39417555200741	1	0.951	1.02775047537562e-212	1	Gapdh
Tmem107	6.80851721848087e-217	0.286238881859984	0.387	0.131	2.11424885185486e-212	1	Tmem107
Gsr.1	2.25463875711822e-216	0.283558600400295	0.496	0.196	7.00132973247921e-212	1	Gsr
Kdelr2	8.61906566189555e-216	0.377582217542789	0.694	0.334	2.67647845998843e-211	1	Kdelr2
Apoe.1	1.69385947078845e-215	-0.534271723522219	0.57	0.237	5.25994181463938e-211	1	Apoe
Bambi	8.60450854107314e-215	0.297019120313797	0.311	0.092	2.67195803725944e-210	1	Bambi
Baz1b	1.42015116676472e-214	0.461058986680099	0.896	0.547	4.40999541815449e-210	1	Baz1b
Eri1	1.95316832434763e-214	0.324940715303496	0.488	0.194	6.0651735975967e-210	1	Eri1
Ddost	2.12622037071149e-214	0.407281451069447	0.776	0.398	6.60255211717039e-210	1	Ddost
Ssbp4.1	2.47405797474438e-214	0.363342027824179	0.742	0.37	7.68269222897372e-210	1	Ssbp4
Snrpd1	5.30742185486957e-214	0.426315538651722	0.973	0.731	1.64811370859265e-209	1	Snrpd1
Cnbp.1	7.68773401219524e-213	0.412802497405042	0.987	0.766	2.38727204280699e-208	1	Cnbp
Nup133	9.12227038699059e-213	0.277803264010858	0.377	0.127	2.83273862327219e-208	1	Nup133
Pold2	7.40971451575534e-212	0.260686129303609	0.38	0.129	2.30093864857751e-207	1	Pold2
Scaf11	2.07822912542043e-211	0.456344367767802	0.914	0.579	6.45352490316807e-207	1	Scaf11
Nudc	5.33432063395418e-211	0.409866664548212	0.929	0.609	1.65646658646179e-206	1	Nudc
Cbx5	8.86433168245464e-211	0.443223287290146	0.962	0.687	2.75264091735264e-206	1	Cbx5
Col9a2	9.15026790368743e-211	0.283487736198366	0.332	0.103	2.84143269213206e-206	1	Col9a2
Hspd1.1	1.23576897708278e-210	0.444531773207284	0.987	0.769	3.83743340453515e-206	1	Hspd1
Cep192	1.37110419706486e-210	0.288535143137691	0.38	0.13	4.2576898631455e-206	1	Cep192
Suv39h2	3.28772731816728e-210	0.281095180648137	0.467	0.179	1.02093796411049e-205	1	Suv39h2
Gnai2.1	4.04391151649101e-210	0.467331137126302	0.985	0.723	1.25575584321595e-205	1	Gnai2
Usp37	2.33168924076787e-209	0.335991201140959	0.507	0.205	7.24059459935645e-205	1	Usp37
Rad50	2.53180639897719e-209	0.317192575858391	0.447	0.169	7.86201841074388e-205	1	Rad50
Tagln2	3.99842053373296e-209	0.258175386338083	0.266	0.071	1.2416295283401e-204	1	Tagln2
Pole3	4.0089305588103e-209	0.331801420378813	0.697	0.34	1.24489320642736e-204	1	Pole3
Rdx.1	4.1516089346968e-209	0.435924621083952	0.96	0.662	1.2891991224914e-204	1	Rdx
Nr4a1	9.27983733862966e-209	0.291071328840697	0.299	0.087	2.88166788876467e-204	1	Nr4a1
Gxylt1	1.10283718707127e-208	0.348903687657603	0.483	0.192	3.4246403170124e-204	1	Gxylt1
Mcm2.1	2.38711763804607e-208	0.318181513194416	0.596	0.261	7.41271640142447e-204	1	Mcm2
Suclg2	3.51483543683782e-208	0.303236778492759	0.506	0.205	1.09146184820125e-203	1	Suclg2
mt-Cytb.1	1.56750193972413e-207	0.449850162021844	0.999	0.865	4.86756377342533e-203	1	mt-Cytb
Eed	1.85042048564115e-207	0.306724507802091	0.589	0.257	5.74611073406145e-203	1	Eed
Hsp90b1.1	2.71715673239784e-207	0.489124242372625	0.977	0.704	8.437586801115e-203	1	Hsp90b1
Haus6	3.5239819701369e-207	0.258098768867102	0.356	0.117	1.09430212118661e-202	1	Haus6
Vamp3	6.43303917043488e-207	0.277104514720607	0.579	0.249	1.99765165359514e-202	1	Vamp3
Ybx1.1	1.85136708833093e-206	0.361442597033867	0.999	0.905	5.74905021939405e-202	1	Ybx1
Fign	1.87714406504164e-206	0.440370508547939	0.673	0.335	5.8290954651738e-202	1	Fign
Sclt1	3.77531553618712e-206	0.315566409823958	0.487	0.194	1.17234873345219e-201	1	Sclt1
G3bp1.1	6.44504601302456e-206	0.411156990213078	0.958	0.657	2.00138013842452e-201	1	G3bp1
Epb41l2.1	1.58041825466797e-205	0.338693452732738	0.596	0.262	4.90767280622045e-201	1	Epb41l2
Nelfe	2.06096468014962e-204	0.285377012126361	0.544	0.231	6.39991362126861e-200	1	Nelfe
Slf1	3.12347422881663e-204	0.289701568575601	0.456	0.174	9.69932452274427e-200	1	Slf1
Rbbp8	5.17223223342706e-204	0.314952043233924	0.546	0.231	1.60613327544611e-199	1	Rbbp8
Eef1b2.1	3.86522572540901e-203	0.373015957141708	0.999	0.925	1.20026854451126e-198	1	Eef1b2
E2f3	4.94632592267766e-203	0.309350107423428	0.454	0.176	1.53598258876909e-198	1	E2f3
Ptprz1.1	6.51987184975942e-203	0.314452751288915	0.621	0.277	2.02461580550579e-198	1	Ptprz1
Dock1	6.59072545190232e-203	0.256161401550927	0.342	0.111	2.04661797457923e-198	1	Dock1
Gas1	1.15632505209227e-202	0.397884921290129	0.429	0.164	3.59073618426212e-198	1	Gas1
Fxn	2.38612916373763e-201	0.272177926444574	0.494	0.199	7.40964689215447e-197	1	Fxn
Dck	7.03489016045905e-201	0.299448773903445	0.417	0.154	2.18454444152735e-196	1	Dck
Prpf4	9.30063727326393e-201	0.305657773597637	0.497	0.203	2.88812689246665e-196	1	Prpf4
Nup153	2.92481056581181e-200	0.311391202695807	0.525	0.219	9.08241425001541e-196	1	Nup153
Crabp2.1	5.84351958477611e-200	0.377760365887863	0.726	0.368	1.81458813666052e-195	1	Crabp2
Foxn4	1.153260578672e-199	0.26112785816164	0.287	0.083	3.58122007495016e-195	1	Foxn4
Tmem245	1.38904637821488e-199	0.325407956773172	0.505	0.207	4.31340571827067e-195	1	Tmem245
Mrpl18	1.51278960567613e-199	0.35652545428078	0.881	0.531	4.69766556250609e-195	1	Mrpl18
U2af1	3.20924630136579e-199	0.40637606360713	0.968	0.714	9.96567253963118e-195	1	U2af1
Ctcf	4.250508068157e-199	0.437282839686735	0.912	0.589	1.31991027040479e-194	1	Ctcf
Tex30	4.54104307933531e-199	0.285739493224412	0.532	0.225	1.41013010742599e-194	1	Tex30
Dpy19l1	3.86579337116503e-198	0.296976782387105	0.415	0.154	1.20044481554788e-193	1	Dpy19l1
Ubr7	2.21713866610195e-197	0.288365642900481	0.471	0.187	6.88488069984639e-193	1	Ubr7
Nbn	2.90330766197693e-197	0.277370457378925	0.388	0.139	9.01564128273697e-193	1	Nbn
Nop56	3.29169454514025e-196	0.381234045429492	0.769	0.421	1.0221699071024e-191	1	Nop56
Fbln1	3.65732508559626e-196	0.264958289024664	0.325	0.105	1.13570915883021e-191	1	Fbln1
Ppil1	1.64616036960758e-195	0.28815952643931	0.568	0.249	5.11182179574243e-191	1	Ppil1
Eif4g1	1.7026934117661e-195	0.440804834123546	0.894	0.566	5.28737385155727e-191	1	Eif4g1
Anp32e	8.44126401522968e-195	0.389141484102821	0.943	0.644	2.62126571464927e-190	1	Anp32e
Srrm4.1	9.90532282775533e-195	-1.22942459822703	0.075	0.363	3.07589989770286e-190	1	Srrm4
Psmc3ip	1.33858838836054e-193	0.272352682420868	0.468	0.186	4.15671852237598e-189	1	Psmc3ip
Otud4	2.56124486678756e-193	0.310593029493468	0.498	0.205	7.95343368483542e-189	1	Otud4
Ppat	4.85899962275666e-193	0.293538435424381	0.528	0.225	1.50886515285463e-188	1	Ppat
Hadh.1	7.241588596651e-193	0.273191484445992	0.645	0.296	2.24873050691804e-188	1	Hadh
Kdr.1	1.34941634791318e-192	0.375555167940763	0.35	0.122	4.19034258517479e-188	1	Kdr
Ift74.1	1.61568827721677e-192	0.313512522892965	0.765	0.394	5.01719680724123e-188	1	Ift74
Plpp3	2.08827591303662e-192	0.265243280589247	0.289	0.086	6.48472319275262e-188	1	Plpp3
Sass6	7.15166783651732e-192	0.261839601835081	0.396	0.144	2.22080741327372e-187	1	Sass6
mt-Nd1.1	8.17832117859964e-192	0.442895495504267	0.998	0.844	2.53961407559054e-187	1	mt-Nd1
Hpf1	2.02846808306593e-191	0.329329584705242	0.759	0.405	6.29900193834464e-187	1	Hpf1
Msh2.1	2.40775473395002e-191	0.319656103011659	0.571	0.256	7.476800775335e-187	1	Msh2
Myg1	3.30309772494695e-191	0.251721059080842	0.506	0.21	1.02571093652778e-186	1	Myg1
Serpinh1.1	3.30656791860723e-191	0.393093045877111	0.868	0.486	1.0267885357651e-186	1	Serpinh1
Hook1.1	1.47967598960684e-190	0.332117972641047	0.548	0.243	4.59483785052612e-186	1	Hook1
Cdv3	1.64046679527334e-190	0.37698521569585	0.982	0.758	5.0941415393623e-186	1	Cdv3
Isyna1	2.16831950125e-190	0.301876511214582	0.617	0.29	6.73328254723162e-186	1	Isyna1
Foxd1	4.91658291752316e-190	0.403141024125965	0.329	0.11	1.52674649337847e-185	1	Foxd1
Stmn2.1	2.3964601850969e-189	-3.33294311409925	0.122	0.391	7.44172781278141e-185	1	Stmn2
Actn4	3.02862979182831e-189	0.349730846207638	0.604	0.283	9.40480409256444e-185	1	Actn4
Rpa3	3.06102600411314e-189	0.261973002293079	0.496	0.205	9.50540405057255e-185	1	Rpa3
Magoh	5.56613339780265e-189	0.34606314416338	0.928	0.61	1.72845140401966e-184	1	Magoh
Tsen34	9.77410873741813e-189	0.331607792402277	0.766	0.415	3.03515398623045e-184	1	Tsen34
Timm8a1	1.61316740089735e-188	0.280884788142323	0.628	0.298	5.00936873000653e-184	1	Timm8a1
Nap1l1.1	2.97408371436877e-188	0.356968282840059	0.999	0.876	9.23542215822933e-184	1	Nap1l1
Pkn2	6.02446822841132e-188	0.4053215899961	0.86	0.518	1.87077811896857e-183	1	Pkn2
Sp1	1.62352019189224e-187	0.298705392114111	0.461	0.186	5.04151725188297e-183	1	Sp1
C130073E24Rik	3.33622492519687e-187	0.299541494876471	0.317	0.103	1.03599792602138e-182	1	C130073E24Rik
Ssr1	5.97256544984656e-187	0.374359534439724	0.739	0.39	1.85466074914085e-182	1	Ssr1
Flrt2	8.98924916201302e-187	0.400340833585028	0.528	0.235	2.7914315422799e-182	1	Flrt2
Ctps	1.84879234132236e-186	0.280505038685081	0.556	0.246	5.74105485750833e-182	1	Ctps
Pabpc1.1	2.0320547124402e-185	0.389456984249648	0.99	0.827	6.31013949854055e-181	1	Pabpc1
Topors	6.76745887383001e-185	0.373999845406571	0.709	0.369	2.10149900409043e-180	1	Topors
Ddx27	9.7346313868262e-185	0.332719373833499	0.637	0.31	3.02289508455114e-180	1	Ddx27
Tgfb2.1	3.14811780127871e-184	0.377692938547764	0.62	0.292	9.77585020831077e-180	1	Tgfb2
Mid1.1	5.64127628053625e-184	0.402008603675722	0.63	0.31	1.75178552339492e-179	1	Mid1
Rnaseh2c	2.21673876698751e-183	0.310240187418493	0.737	0.383	6.88363889312631e-179	1	Rnaseh2c
Gabpb2	2.55452364230092e-182	0.270916189878154	0.44	0.174	7.93256226643705e-178	1	Gabpb2
Thap12	3.42306548292151e-182	0.323682812127601	0.731	0.382	1.06296452441162e-177	1	Thap12
Bmpr1a	7.32236309568045e-182	0.336603515558744	0.628	0.301	2.27381341210165e-177	1	Bmpr1a
Nsd2	5.19879942065784e-181	0.420248903694894	0.914	0.602	1.61438318409688e-176	1	Nsd2
Igfbpl1.1	7.73034931424805e-181	-1.86843600764615	0.049	0.319	2.40050537255345e-176	1	Igfbpl1
Galk1.1	9.7539924642555e-180	0.263102131552413	0.583	0.268	3.02890727992526e-175	1	Galk1
Trpm3.1	1.65309926968378e-179	0.285284076759733	0.505	0.217	5.13336916214903e-175	1	Trpm3
Bex1.1	2.35842205487723e-179	0.366494228162392	0.863	0.524	7.32360800701028e-175	1	Bex1
Tpbg	2.52172922624616e-179	0.26556270826886	0.319	0.107	7.83072576626219e-175	1	Tpbg
Snrnp40	1.20917487131218e-178	0.319084530555395	0.787	0.442	3.75485072788571e-174	1	Snrnp40
Rock2.1	1.36076739192379e-178	0.45217581283348	0.84	0.516	4.22559098214093e-174	1	Rock2
Snrpb	3.00543494201169e-178	0.37236901233665	0.981	0.746	9.33277712542889e-174	1	Snrpb
Mlec	3.11896434554241e-178	0.272642279586044	0.523	0.227	9.68531998221284e-174	1	Mlec
Add3	3.3775850034284e-178	0.258218397106203	0.389	0.146	1.04884147111462e-173	1	Add3
Ptges3	3.52215294321782e-178	0.372618924130772	0.962	0.712	1.09373415345743e-173	1	Ptges3
Npm3.1	3.64676697907462e-178	0.270962506504345	0.629	0.298	1.13243055001204e-173	1	Npm3
St8sia1	1.43589176300294e-177	0.283352377754482	0.415	0.161	4.45887469165302e-173	1	St8sia1
Six6.1	3.0348541182879e-177	0.472430120616918	0.659	0.352	9.42413249351943e-173	1	Six6
Ppia	6.16465870676404e-177	0.291654491391235	1	0.94	1.91431146821144e-172	1	Ppia
Ppwd1	1.26285786170161e-176	0.259305865213875	0.406	0.157	3.921552517942e-172	1	Ppwd1
Sox9.1	2.89609014481262e-176	0.312794605820802	0.465	0.194	8.99322872668663e-172	1	Sox9
Nt5dc2	5.97073898420213e-176	0.340264461650361	0.9	0.574	1.85409357676429e-171	1	Nt5dc2
Cdca4	6.25253070703827e-176	0.251743718367298	0.412	0.161	1.94159836045659e-171	1	Cdca4
Srsf9.1	7.96663824301118e-176	0.333113019185095	0.895	0.556	2.47388017360226e-171	1	Srsf9
Rad21	1.43101999499644e-175	0.348005020241636	0.773	0.429	4.44374639046245e-171	1	Rad21
Mier1.1	5.06198553357418e-175	0.354015563500883	0.727	0.394	1.57189836774079e-170	1	Mier1
Fermt2.1	1.8185206549211e-174	0.372013792273975	0.816	0.47	5.64705218972649e-170	1	Fermt2
Ncaph2	2.59620687898417e-174	0.258465150701617	0.461	0.193	8.06200122130954e-170	1	Ncaph2
Cux1	5.73283809474597e-174	0.374297823028259	0.788	0.452	1.78021821356146e-169	1	Cux1
mt-Nd4.1	1.66364049098562e-173	0.415878364776075	0.998	0.858	5.16610281665766e-169	1	mt-Nd4
Stoml2	2.44100475490048e-173	0.306231930659939	0.753	0.411	7.58005206539245e-169	1	Stoml2
Fkbp2	2.6817382618578e-173	0.302467405101859	0.637	0.313	8.32760182454702e-169	1	Fkbp2
Igfbp4.1	3.53549042670602e-172	0.307560987479323	0.574	0.268	1.09787584220502e-167	1	Igfbp4
Uba2	3.9164562840104e-172	0.319737709548263	0.778	0.442	1.21617716987375e-167	1	Uba2
Cyp26a1.1	5.65352493831659e-172	0.336888947588993	0.192	0.046	1.75558909909545e-167	1	Cyp26a1
Mpp6	1.14383324170616e-171	0.293727554446102	0.729	0.387	3.55194536547013e-167	1	Mpp6
Prdx1.1	2.03845789566966e-171	0.300665686215437	0.976	0.711	6.33002330342299e-167	1	Prdx1
Ifrd1.1	2.13440528092943e-171	0.382829520889128	0.828	0.494	6.62796871887015e-167	1	Ifrd1
Anapc11	2.76272560022957e-171	0.317511059807338	0.771	0.431	8.5790918063929e-167	1	Anapc11
D10Wsu102e.1	5.86096984889134e-171	0.366503511305072	0.7	0.374	1.82000696717623e-166	1	D10Wsu102e
Eftud2	1.05364781525746e-170	0.275362598641239	0.59	0.278	3.271892560719e-166	1	Eftud2
Shroom3.1	1.485453498387e-170	0.271874293473559	0.387	0.148	4.61277874854116e-166	1	Shroom3
Tubb4b.1	3.30530385601029e-170	0.276997246275467	0.877	0.555	1.02639600640687e-165	1	Tubb4b
Srsf10	8.15577346697251e-170	0.378948950812193	0.926	0.617	2.53261233469897e-165	1	Srsf10
Myh9.1	1.20534296972738e-169	0.294480128807568	0.512	0.228	3.74295152389442e-165	1	Myh9
Slc2a1.1	3.07171457241873e-169	0.385696491609136	0.82	0.459	9.53859526173189e-165	1	Slc2a1
Tmem165.1	3.81627442692624e-169	0.352890783227309	0.743	0.405	1.18506769779341e-164	1	Tmem165
Ppm1g	4.89175827586246e-169	0.341982387844763	0.752	0.415	1.51903769740357e-164	1	Ppm1g
mt-Co2.1	2.30353497917349e-168	0.404131611519975	0.999	0.908	7.15316717082743e-164	1	mt-Co2
Sfr1.1	2.46384927845796e-168	0.361882853262758	0.979	0.75	7.6509911643955e-164	1	Sfr1
Stag2	3.53827546922173e-168	0.293269677775955	0.61	0.297	1.09874068145743e-163	1	Stag2
Gart	4.1284430297939e-168	0.253813274456772	0.481	0.208	1.2820054140419e-163	1	Gart
Bex4	7.81145433662812e-168	0.309123377485623	0.759	0.421	2.42569091515313e-163	1	Bex4
Eif3a.1	1.10535327277514e-167	0.418704752184083	0.983	0.775	3.43245351794863e-163	1	Eif3a
mt-Atp6.1	1.71420525428926e-167	0.405140543070394	0.999	0.932	5.32312157614444e-163	1	mt-Atp6
Crmp1.1	8.55872177115921e-167	-1.32320668098735	0.079	0.332	2.65773987159807e-162	1	Crmp1
Prdx2.1	1.00918378189651e-166	-0.480769991902955	0.996	0.949	3.13381839792322e-162	1	Prdx2
Npm1.1	1.11105754328607e-166	0.349715982728345	1	0.911	3.45016698916623e-162	1	Npm1
Slf2	1.18617789517811e-166	0.259620538467001	0.494	0.216	3.68343821789659e-162	1	Slf2
Amd1	3.48587039590088e-166	0.286255943439446	0.632	0.319	1.0824673340391e-161	1	Amd1
Zfp704.1	4.6259704780173e-166	0.441006658022228	0.507	0.24	1.43650261253871e-161	1	Zfp704
Tmsb4x.1	1.38065136581074e-165	-1.26880952380208	0.989	0.902	4.28733668625208e-161	1	Tmsb4x
Rps2.1	3.06876853248851e-165	0.311042134627312	1	0.978	9.52944692393657e-161	1	Rps2
Rrs1	4.35092719109229e-165	0.265199076663939	0.637	0.314	1.35109342064989e-160	1	Rrs1
Pdlim5.1	2.01119075651643e-164	0.303115204958438	0.449	0.191	6.24535065621046e-160	1	Pdlim5
Ppa1	2.27057135356469e-164	0.374109890760429	0.876	0.564	7.05080522422443e-160	1	Ppa1
Onecut2.1	2.02572007492448e-163	-2.15306192424254	0.13	0.374	6.290468548663e-159	1	Onecut2
Smo.1	1.38342215843562e-162	0.314361065239411	0.606	0.294	4.29594082859014e-158	1	Smo
Rps19.1	1.41908496021512e-162	0.308681931930908	1	0.969	4.40668452695602e-158	1	Rps19
Eif3b	3.14037273176592e-162	0.322398489729459	0.778	0.447	9.75179944395272e-158	1	Eif3b
Samd1	6.5072937583087e-162	0.250834839214077	0.414	0.168	2.0207099307676e-157	1	Samd1
Zyx.1	7.61560702817795e-162	0.314487403365617	0.617	0.305	2.3648744504601e-157	1	Zyx
Larp4b	1.58015946252266e-161	0.346314972420898	0.792	0.456	4.90686917897162e-157	1	Larp4b
Rab34.1	1.94133024483136e-161	0.261667334292449	0.51	0.227	6.02841280927484e-157	1	Rab34
Tomm40	2.05653135736381e-161	0.305300349389682	0.773	0.437	6.38614682402183e-157	1	Tomm40
Nup62	2.30006423557745e-161	0.280178819934312	0.528	0.242	7.14238947073866e-157	1	Nup62
Lage3	2.57827190032713e-161	0.250401554766608	0.613	0.302	8.00630773208582e-157	1	Lage3
Parp1.1	3.77107673560169e-161	0.33662411057581	0.86	0.541	1.17103245870639e-156	1	Parp1
Myl12a.1	4.24526485902956e-161	0.305398057371547	0.889	0.541	1.31828209667445e-156	1	Myl12a
Mthfd2	4.46465177730987e-161	0.32165903859502	0.645	0.332	1.38640831640803e-156	1	Mthfd2
Egfem1.1	4.75172488942096e-161	0.263876808518613	0.374	0.144	1.47555312991189e-156	1	Egfem1
Elof1	1.0666761106719e-160	0.285977695013418	0.779	0.441	3.31234932646944e-156	1	Elof1
Wwc2.1	5.00307659933017e-160	0.287502969322792	0.587	0.282	1.55360537639e-155	1	Wwc2
Banf1	8.92526336328608e-160	0.306929532618298	0.916	0.593	2.77156203220123e-155	1	Banf1
Ier5l	1.5195471997186e-159	0.383835267901837	0.682	0.37	4.71864991928618e-155	1	Ier5l
Cd2ap	2.0414177326174e-159	0.27911961247702	0.626	0.313	6.33921448509682e-155	1	Cd2ap
Rassf1	2.8551582008176e-159	0.283370361379492	0.473	0.209	8.86612276099889e-155	1	Rassf1
Lrrc42	1.0588231503304e-158	0.299190983100447	0.699	0.373	3.28796352872098e-154	1	Lrrc42
Mpdz	1.27043245541788e-158	0.261981494722445	0.468	0.204	3.94507390380914e-154	1	Mpdz
Sf3a3	2.44121812151713e-158	0.302534770636198	0.775	0.44	7.58071463274715e-154	1	Sf3a3
Galnt1.1	3.19134506281678e-158	0.32112786378918	0.664	0.344	9.91008382356495e-154	1	Galnt1
Luzp1.1	3.50908405433693e-158	0.31966676938082	0.79	0.443	1.08967587139325e-153	1	Luzp1
Mat2a.1	6.02579205527655e-158	0.382000366751473	0.889	0.585	1.87118920692503e-153	1	Mat2a
Rnps1	7.48015238678366e-158	0.320598425896554	0.932	0.627	2.32281172066793e-153	1	Rnps1
Hspa5.1	1.44380477884496e-157	0.444472479371787	0.972	0.716	4.48344697974725e-153	1	Hspa5
Ppp1r14b.1	3.83666191333109e-157	-0.856286270704404	0.975	0.847	1.1913986239467e-152	1	Ppp1r14b
Snx5	4.02590215203566e-157	0.254172809923677	0.545	0.259	1.25016339527163e-152	1	Snx5
Srf	5.04208623442748e-157	0.300378382043708	0.533	0.251	1.56571903837676e-152	1	Srf
H2afv.1	7.75836484487363e-157	0.326562970290642	0.995	0.8	2.40920503527861e-152	1	H2afv
Pdzd8	8.36718610763414e-157	0.295107954499562	0.562	0.269	2.59826230200363e-152	1	Pdzd8
Ext1	5.24413657198485e-156	0.277868923292175	0.484	0.218	1.62846172969846e-151	1	Ext1
Fgfr1	5.75804310536097e-156	0.27372701480257	0.463	0.204	1.78804512550774e-151	1	Fgfr1
Phf5a	1.1966099563913e-155	0.310692827916253	0.878	0.555	3.71583289758189e-151	1	Phf5a
Rpn2	1.56087487163106e-155	0.330969636563263	0.677	0.36	4.84698473887592e-151	1	Rpn2
mt-Nd3.1	4.19643477934914e-155	0.438376709448069	0.982	0.729	1.30311889203129e-150	1	mt-Nd3
Snu13	7.43857994977647e-155	0.306932976473998	0.953	0.682	2.30990223180409e-150	1	Snu13
Pds5b	1.32036471341527e-154	0.291505178146818	0.627	0.317	4.10012854456843e-150	1	Pds5b
Ipo7	1.67627152605962e-154	0.289244567600899	0.628	0.321	5.20532596987295e-150	1	Ipo7
Stt3a	3.98885306310513e-154	0.25186063604137	0.44	0.188	1.23865854168604e-149	1	Stt3a
Trim28	5.14542434544928e-154	0.326050052622904	0.833	0.512	1.59780862199237e-149	1	Trim28
Nolc1.1	9.55768320883661e-154	0.341391322050499	0.742	0.423	2.96794736684003e-149	1	Nolc1
Irf2bp2	1.14663840678641e-153	0.274725912601167	0.495	0.224	3.56065624459384e-149	1	Irf2bp2
Tpm1.1	1.38352423124019e-153	0.414508551070145	0.894	0.621	4.29625779527017e-149	1	Tpm1
Fxyd6	1.38379322764238e-153	0.273736752548066	0.656	0.336	4.29709310979788e-149	1	Fxyd6
Uaca.1	1.97675036085008e-153	0.261241522292462	0.385	0.156	6.13840289554776e-149	1	Uaca
Ndufaf2	2.2300399821519e-153	0.251587483007546	0.614	0.307	6.9249431565763e-149	1	Ndufaf2
Dcx.1	3.39550675171042e-153	-1.41670447414699	0.032	0.268	1.05440671160864e-148	1	Dcx
Magt1	5.54851655415549e-153	0.284047065539759	0.538	0.254	1.7229808455619e-148	1	Magt1
Tkt.1	6.20272619145029e-153	0.336997263352052	0.921	0.618	1.92613256423106e-148	1	Tkt
Rrbp1.1	8.36472645028179e-153	0.30433957433369	0.697	0.369	2.597498504606e-148	1	Rrbp1
Lhx2.1	2.82783289072796e-152	0.257571070479376	0.855	0.492	8.78126947557754e-148	1	Lhx2
Rpl22l1.1	1.18795348112433e-151	0.324078736913324	0.992	0.784	3.68895194493538e-147	1	Rpl22l1
Elavl4.1	2.23991622661707e-151	-1.7079252329603	0.11	0.345	6.955611858514e-147	1	Elavl4
Rpl4.1	4.65379064066483e-151	0.318369275262664	1	0.927	1.44514160764565e-146	1	Rpl4
Calu	4.73053529760856e-151	0.31345199793999	0.655	0.342	1.46897312596639e-146	1	Calu
Utp14b.1	6.79013939775018e-151	0.268734590824959	0.398	0.166	2.10854198718336e-146	1	Utp14b
Hmgxb4	7.34928578097217e-151	0.261185495467194	0.568	0.274	2.28217371356529e-146	1	Hmgxb4
Mif.1	1.97141291160839e-150	0.326276305869259	0.999	0.869	6.12182851441752e-146	1	Mif
Raly	2.44529289981469e-150	0.32314093644687	0.898	0.604	7.59336804179456e-146	1	Raly
Chka	1.13726854437708e-149	0.296772783363723	0.593	0.296	3.53156001085413e-145	1	Chka
Lsm5	1.44205266249525e-149	0.263337946425974	0.753	0.423	4.47800613284651e-145	1	Lsm5
Ppp1cc	1.48638893227003e-149	0.311286698388668	0.897	0.589	4.61568355137812e-145	1	Ppp1cc
Dag1.1	1.77790414881553e-149	0.296420879623819	0.595	0.298	5.52092575331686e-145	1	Dag1
Taf1d	2.31639319072946e-149	0.336547699528358	0.832	0.503	7.1930957751722e-145	1	Taf1d
Stmn3.1	3.37727620742237e-149	-1.57211542000701	0.039	0.272	1.04874558069087e-144	1	Stmn3
D930028M14Rik.1	6.47890960189943e-149	-1.70957816459741	0.054	0.289	2.01189579867783e-144	1	D930028M14Rik
Ina.1	1.52613517672993e-148	-2.61180372709991	0.063	0.297	4.73910756429945e-144	1	Ina
Rplp1.1	2.0424311594305e-148	0.281741284171892	1	0.982	6.34236147937953e-144	1	Rplp1
Txndc5	2.48495499397686e-148	0.253762019169347	0.469	0.21	7.71653074279635e-144	1	Txndc5
Cisd2	3.67828140237454e-148	0.319584061930698	0.772	0.448	1.14221672387937e-143	1	Cisd2
Eif4a3	4.18542665151175e-148	0.29022495341176	0.795	0.477	1.29970053809394e-143	1	Eif4a3
Srpr	1.29357770482881e-147	0.287697278668597	0.618	0.312	4.01694684680491e-143	1	Srpr
Pds5a	1.37287049390455e-147	0.281814404311308	0.65	0.337	4.26317474472181e-143	1	Pds5a
Rpl12.1	1.5055895750319e-147	0.305521413826801	1	0.971	4.67530730734656e-143	1	Rpl12
Arl6ip6.1	2.71157685399055e-147	0.309960807734626	0.752	0.429	8.42025960469684e-143	1	Arl6ip6
Emc8	3.34561455887378e-147	0.262147571813404	0.699	0.375	1.03891368896708e-142	1	Emc8
Thrap3	4.76189349950751e-147	0.346366034247744	0.891	0.586	1.47871078840207e-142	1	Thrap3
Fkbp3.1	6.48118042713498e-147	0.308207051678301	0.985	0.791	2.01260095803823e-142	1	Fkbp3
Flna.1	6.96761385022486e-147	0.284974928343698	0.626	0.32	2.16365312891033e-142	1	Flna
Gnl3.1	2.89580110189483e-146	0.331559751139084	0.816	0.495	8.99233116171401e-142	1	Gnl3
Srsf7	3.55958763672465e-146	0.325834952587039	0.963	0.698	1.1053587488321e-141	1	Srsf7
Rps16.1	3.80292573309709e-146	0.282475560164379	1	0.969	1.18092252789864e-141	1	Rps16
Flrt3.1	7.35678786212723e-146	0.326004542777912	0.6	0.309	2.28450333482637e-141	1	Flrt3
Tuba1a.1	8.61603536193612e-146	-1.39041706145451	1	0.936	2.67553746094202e-141	1	Tuba1a
Mrpl28	3.73684991879497e-145	0.280751874971204	0.796	0.475	1.1604040052834e-140	1	Mrpl28
Trim27	5.02599422402006e-145	0.25641071736084	0.636	0.33	1.56072198638495e-140	1	Trim27
Srrm1	5.10477604262974e-145	0.347493342613616	0.955	0.701	1.58518610451781e-140	1	Srrm1
Atp1a1.1	1.37207903335949e-144	0.277389800152862	0.568	0.278	4.26071702229122e-140	1	Atp1a1
Dnajc21	1.77407970342694e-144	0.265306599072016	0.646	0.337	5.50904970305169e-140	1	Dnajc21
Cep290	1.87926483498617e-144	0.288922985086924	0.528	0.254	5.83568109208256e-140	1	Cep290
Tra2b	2.13569710473862e-144	0.344922807780787	0.948	0.68	6.63198021934485e-140	1	Tra2b
Cd81	2.61957785073819e-144	0.316860604999103	0.812	0.477	8.13457509989729e-140	1	Cd81
Prpf19	3.08676909217562e-144	0.289059909142233	0.786	0.464	9.58534406193295e-140	1	Prpf19
Arhgap5.1	3.8909678846502e-144	0.314799757107096	0.84	0.509	1.20826225722043e-139	1	Arhgap5
Vcl.1	4.49175836241501e-144	0.314380759917643	0.659	0.352	1.39482572428073e-139	1	Vcl
Nop10	5.51730830854183e-144	0.258963410664724	0.822	0.495	1.7132897490515e-139	1	Nop10
Txnl1	6.14818901114806e-144	0.285872294105616	0.9	0.601	1.90919713363181e-139	1	Txnl1
Gmps.1	9.83845565989394e-144	0.31663471041061	0.861	0.55	3.05513563606687e-139	1	Gmps
Syne2	1.62289257361935e-143	0.306871143359634	0.708	0.39	5.03956830886018e-139	1	Syne2
Tead1.1	2.87305841585794e-143	0.301523214397886	0.716	0.387	8.92170829876366e-139	1	Tead1
Ppic.1	1.17690658521369e-142	0.255544353274167	0.463	0.208	3.65464801906409e-138	1	Ppic
Wdr43.1	2.13394560988783e-142	0.300499838898661	0.713	0.402	6.62654130238469e-138	1	Wdr43
Pdia6.1	3.43828993647309e-142	0.343240292914108	0.921	0.62	1.06769217397299e-137	1	Pdia6
Eif5	3.56455128614807e-142	0.347685065877803	0.991	0.835	1.10690011088756e-137	1	Eif5
Gps1	3.88336558446905e-142	0.268426099691638	0.673	0.359	1.20590151494517e-137	1	Gps1
P4hb.1	9.18902302696583e-142	0.341301476604686	0.785	0.464	2.8534673205637e-137	1	P4hb
Rpsa.1	1.94039395806426e-141	0.257828688705274	1	0.99	6.02550535797695e-137	1	Rpsa
Odc1.1	2.37046800233632e-141	0.290314609248229	0.927	0.62	7.36101428765497e-137	1	Odc1
N4bp2	2.5538475655964e-141	0.297607940367409	0.632	0.332	7.9304628454465e-137	1	N4bp2
Tbl1x.1	4.02448950228574e-141	0.290733581224401	0.808	0.477	1.24972472514479e-136	1	Tbl1x
Gldc.1	6.37389136255802e-141	0.266538685021272	0.593	0.295	1.97928448481514e-136	1	Gldc
Hnrnpr	1.47680038332374e-140	0.346168075727092	0.962	0.711	4.58590823033523e-136	1	Hnrnpr
Pde10a.1	1.51826322887813e-140	0.277475828621371	0.433	0.193	4.71466280463524e-136	1	Pde10a
Dcakd	1.79119649428837e-140	0.25916318076113	0.727	0.408	5.56220247371368e-136	1	Dcakd
Jun	2.10488534231374e-140	0.252547227437281	0.755	0.428	6.53630045348685e-136	1	Jun
Ago2	2.51145500241553e-140	0.303584108029185	0.784	0.462	7.79882121900094e-136	1	Ago2
Khdrbs3.1	6.83796294416258e-140	0.278196933845512	0.887	0.568	2.12339263305081e-135	1	Khdrbs3
Prkd3	7.2013433414211e-140	0.261476672424992	0.489	0.229	2.23623314781149e-135	1	Prkd3
Tox2.1	1.01598254063657e-139	0.282204318244108	0.674	0.363	3.15493058343874e-135	1	Tox2
Dbi.1	1.52080299854041e-139	0.250665921664404	0.925	0.611	4.72254955136754e-135	1	Dbi
Xpo1	6.6369355921097e-139	0.26123764467349	0.626	0.328	2.06096760941782e-134	1	Xpo1
Rtn1.1	1.79787200101143e-138	-2.36833596887477	0.218	0.417	5.58293192474081e-134	1	Rtn1
Igf2bp2	2.3378044677831e-138	0.314859091166839	0.735	0.425	7.25958421380687e-134	1	Igf2bp2
Mphosph10.1	4.0732722021821e-138	0.257147483507675	0.737	0.418	1.26487321694361e-133	1	Mphosph10
H2afy	4.81516390208444e-138	0.332399032087608	0.988	0.79	1.49525284651428e-133	1	H2afy
Scg3.1	5.91960424945558e-138	-0.841330119977597	0.024	0.242	1.83821470758344e-133	1	Scg3
Fbl.1	7.28247080286667e-137	0.281929611575251	0.874	0.572	2.26142565841419e-132	1	Fbl
Snrpa1	1.71795980851884e-136	0.259502198570083	0.825	0.51	5.33478059339355e-132	1	Snrpa1
Nfib	1.91411227962695e-136	0.263768962427867	0.364	0.152	5.94389286192557e-132	1	Nfib
Hs2st1	3.82283453054127e-136	0.252802610352934	0.548	0.269	1.18710480676898e-131	1	Hs2st1
Tor1aip1	4.62818680756831e-136	0.275452575823096	0.548	0.274	1.43719084935419e-131	1	Tor1aip1
Tcerg1	7.62060721855604e-136	0.309175034755981	0.848	0.53	2.36642715957821e-131	1	Tcerg1
Pgrmc2	3.93065220043246e-135	0.250945480322356	0.606	0.313	1.22058542780029e-130	1	Pgrmc2
Pgam1.1	1.11292777019639e-134	0.317466505075937	0.983	0.752	3.45597460479084e-130	1	Pgam1
Rplp0.1	1.18960678805938e-134	0.265456395469225	1	0.99	3.69408595896079e-130	1	Rplp0
Pcm1	2.81278722577803e-134	0.336938420454956	0.933	0.651	8.73454817220853e-130	1	Pcm1
Rpl14.1	9.09985431599998e-134	0.269679128825264	1	0.951	2.82577776074747e-129	1	Rpl14
Pdia3.1	1.01108372897295e-133	0.342967714502285	0.935	0.653	3.13971830357971e-129	1	Pdia3
Dpysl3.1	1.64380453494962e-133	-1.74674198225223	0.361	0.506	5.10450622237907e-129	1	Dpysl3
Srsf3	4.82948157408042e-133	0.308909232087493	0.996	0.846	1.49969891319919e-128	1	Srsf3
Hdlbp.1	6.32554488770162e-133	0.276705024118769	0.79	0.475	1.96427145397799e-128	1	Hdlbp
Nab2.1	1.013709245008e-132	0.268562248600415	0.306	0.119	3.14787131852334e-128	1	Nab2
Akap13	1.44910686297384e-132	0.29458353143324	0.643	0.349	4.49991154159265e-128	1	Akap13
Utp3	7.03682501270689e-132	0.263123821115013	0.799	0.484	2.18514527119587e-127	1	Utp3
Ptn	1.19258576082058e-131	0.30362782967777	0.775	0.467	3.70333656307615e-127	1	Ptn
Nhlh2.1	2.0518140276923e-131	-0.978083440469508	0.023	0.232	6.37149810019291e-127	1	Nhlh2
Ankhd1	3.87297765085107e-131	0.261352001610821	0.551	0.28	1.20267574991878e-126	1	Ankhd1
Rps20.1	4.18044052592427e-131	0.287874747193634	1	0.972	1.29815219651526e-126	1	Rps20
Emg1	5.08506915612137e-131	0.2506517425894	0.801	0.48	1.57906652505037e-126	1	Emg1
Txn1.1	8.74420606750025e-130	0.287410295613766	0.983	0.79	2.71533831014085e-125	1	Txn1
Tpr	1.09218124282636e-129	0.346195221576505	0.978	0.754	3.39155041334868e-125	1	Tpr
Hnrnpu.1	1.28022566239888e-129	0.336837368231111	0.996	0.842	3.97548474944723e-125	1	Hnrnpu
Ebf3.1	1.9380284256201e-129	-0.984281667360101	0.029	0.237	6.01815967007808e-125	1	Ebf3
Mrpl12	4.73575759174448e-129	0.254062989188819	0.782	0.475	1.47059480496441e-124	1	Mrpl12
Soga3.1	5.5042620400598e-129	-1.02535439443051	0.183	0.385	1.70923849129977e-124	1	Soga3
Tmsb10.1	7.36454649583115e-129	-1.04446682896943	0.99	0.884	2.28691262335045e-124	1	Tmsb10
Sf3b3	1.22581358860923e-128	0.280514163406671	0.778	0.458	3.80651893670825e-124	1	Sf3b3
Set.1	4.37329291376132e-128	0.297917578019442	1	0.883	1.3580386485103e-123	1	Set
Nrip1	8.14002413648118e-128	0.330983239989169	0.817	0.524	2.5277216951015e-123	1	Nrip1
Iws1	9.8620700765882e-128	0.269396271484743	0.727	0.416	3.06246862088294e-123	1	Iws1
Ivns1abp	1.76493123996475e-127	0.262447335467895	0.773	0.457	5.48064097946253e-123	1	Ivns1abp
Rpn1	5.48120670631298e-127	0.276841529524544	0.646	0.352	1.70207911851137e-122	1	Rpn1
Hspe1.1	6.7866288279814e-127	0.287149945575795	0.99	0.797	2.10745184995306e-122	1	Hspe1
Rbbp4	8.54782159395682e-127	0.275478508040548	0.906	0.623	2.65435503957141e-122	1	Rbbp4
Thoc3	2.03013381287597e-126	0.262275956459502	0.733	0.433	6.30417452912376e-122	1	Thoc3
Srek1	1.7670417461626e-125	0.284787060169101	0.755	0.451	5.48719473435872e-121	1	Srek1
Dnajb11	6.43766988787525e-125	0.272589265294563	0.639	0.347	1.9990896302819e-120	1	Dnajb11
Tardbp	9.38075955016601e-125	0.274713140777277	0.842	0.534	2.91300726311305e-120	1	Tardbp
Hdgf.1	2.68522115567951e-124	0.289345807401594	0.932	0.651	8.33841725473159e-120	1	Hdgf
Bcap31	5.7530913884881e-124	0.258263406733489	0.626	0.338	1.78650746886721e-119	1	Bcap31
Rassf4.1	6.23139870195459e-124	-0.917467499023381	0.053	0.261	1.93503623891796e-119	1	Rassf4
Zc3h18	4.63771862887687e-123	0.267160127430387	0.669	0.378	1.44015076582514e-118	1	Zc3h18
Ppp3ca.1	7.17650575221307e-123	0.306560978090841	0.943	0.646	2.22852033123472e-118	1	Ppp3ca
mt-Co3.1	8.50502362310363e-123	0.368209080441249	0.998	0.934	2.64106498568237e-118	1	mt-Co3
Pnn.1	1.00344066892112e-122	0.347441118516203	0.959	0.698	3.11598430920074e-118	1	Pnn
Canx.1	3.51994888779698e-122	0.31996938233224	0.902	0.61	1.0930497281276e-117	1	Canx
Ebf1.1	4.81264414785368e-122	-1.51263086393832	0.038	0.238	1.494470387233e-117	1	Ebf1
Rps17.1	5.58249541626521e-122	0.252510822726625	0.999	0.944	1.73353230161284e-117	1	Rps17
Eprs.1	1.876417320955e-121	0.313106698010932	0.936	0.661	5.82683870676156e-117	1	Eprs
Ddx50	2.33535575602435e-121	0.293978518994038	0.803	0.492	7.25198022918241e-117	1	Ddx50
Smc5	4.51271725518338e-121	0.253125355288329	0.556	0.29	1.40133408925209e-116	1	Smc5
Kmt5a	1.07211878750779e-120	0.254925060366131	0.803	0.497	3.32925047084794e-116	1	Kmt5a
Epha5.1	1.92018934914278e-120	0.322177822535965	0.866	0.549	5.96276398589306e-116	1	Epha5
Rbm3	1.99183826872884e-120	0.283903274157758	0.992	0.843	6.18525537588367e-116	1	Rbm3
Trp53i11.1	3.07236238159945e-120	-0.812115059750321	0.098	0.304	9.54060690358077e-116	1	Trp53i11
Map2.1	8.17399087085845e-120	-1.30711467453523	0.141	0.34	2.53826938512767e-115	1	Map2
Rps4x.1	8.7175276364956e-120	0.252684655448363	1	0.97	2.70705385696098e-115	1	Rps4x
Cbx1	3.91906793330683e-119	0.272155737932506	0.976	0.74	1.21698816532977e-114	1	Cbx1
Cdh2.1	6.79070098591334e-119	0.343019043397611	0.906	0.603	2.10871637715567e-114	1	Cdh2
Rpl13.1	7.58901914456378e-119	0.257430839544697	1	0.99	2.35661811496139e-114	1	Rpl13
Fus	3.74681088918034e-118	0.301649954311937	0.976	0.746	1.16349718541717e-113	1	Fus
Msmo1.1	9.37337446120649e-118	0.309795379471397	0.723	0.421	2.91071397143845e-113	1	Msmo1
Scrt1.1	2.37635888085089e-117	-0.679384358900749	0.015	0.205	7.37930723270625e-113	1	Scrt1
Nnat.1	8.12825249347039e-117	-2.17207445584684	0.576	0.614	2.52406624679736e-112	1	Nnat
Cd47	1.16358124521229e-116	0.276144856115191	0.638	0.355	3.61326884075772e-112	1	Cd47
Zeb2.1	2.50665259215869e-116	0.30408085243325	0.915	0.614	7.78390829443039e-112	1	Zeb2
Sf3b2	2.86719827965369e-116	0.293544946465018	0.975	0.753	8.90351081780862e-112	1	Sf3b2
Ahnak.1	3.17815075992704e-116	0.261629606507012	0.307	0.127	9.86911155480144e-112	1	Ahnak
Ldlr.1	5.80857379790621e-116	0.270971173265918	0.397	0.185	1.80373642146381e-111	1	Ldlr
Hnrnpl	8.95857985371142e-116	0.259555602480325	0.825	0.524	2.78190780197301e-111	1	Hnrnpl
Hint1	1.82795748592533e-115	0.260007367471917	0.996	0.871	5.67635638104392e-111	1	Hint1
Tagln3.1	2.48566847190747e-115	-1.34093164652453	0.328	0.472	7.71874630581428e-111	1	Tagln3
Qk.1	3.8314013983542e-115	0.263535311949056	0.917	0.613	1.18976507623093e-110	1	Qk
Srsf1	7.71333244844041e-115	0.261186659220245	0.875	0.584	2.3952211252142e-110	1	Srsf1
Prpf38b	1.40833354226813e-114	0.259931354396523	0.782	0.476	4.37329814880522e-110	1	Prpf38b
Golim4.1	1.51670230473882e-114	0.257748381774019	0.579	0.311	4.70981566690547e-110	1	Golim4
Anp32a.1	1.56698195998034e-114	0.263000620130204	0.974	0.73	4.86594908032697e-110	1	Anp32a
Manf	5.91640603012062e-114	0.29132002181953	0.875	0.578	1.83722156453336e-109	1	Manf
Neurod1.1	7.84641996201736e-114	-1.14552535760768	0.061	0.26	2.43654879080525e-109	1	Neurod1
Csrp2.1	3.11262439213634e-113	0.287400362139267	0.976	0.728	9.66563252490099e-109	1	Csrp2
Pgk1.1	5.54007719715123e-113	0.277789556912582	0.957	0.693	1.72036017203137e-108	1	Pgk1
Runx1t1.1	2.55916313917809e-112	-0.797373407517594	0.062	0.257	7.94696929608972e-108	1	Runx1t1
Sox4.1	3.27205910802108e-112	-1.36130430865243	0.873	0.754	1.01607251481379e-107	1	Sox4
Ddx39b	5.37901474333491e-112	0.260321628962792	0.943	0.673	1.67034544824779e-107	1	Ddx39b
Luc7l2.1	6.82195748820475e-112	0.308359305020002	0.938	0.681	2.11842245881222e-107	1	Luc7l2
Gja1.1	2.57009963467168e-111	0.333256322629113	0.324	0.141	7.98093039554597e-107	1	Gja1
Ptp4a2.1	1.67268324165352e-110	0.277312819649681	0.934	0.663	5.19418327030667e-106	1	Ptp4a2
Ostc.1	2.67073946684769e-110	0.251137539803021	0.816	0.523	8.29344726640213e-106	1	Ostc
Chd7	3.0580686986972e-110	0.333667646752918	0.95	0.698	9.49622073006442e-106	1	Chd7
Srrm3.1	5.79383431955619e-110	-0.600493557245031	0.01	0.187	1.79915937125178e-105	1	Srrm3
Tpi1.1	6.42874659116827e-110	0.264318488683614	0.951	0.687	1.99631867895548e-105	1	Tpi1
Isl1.1	4.01396841125768e-107	-1.48358072358489	0.05	0.234	1.24645761074785e-102	1	Isl1
Wnk1	1.52685478165762e-106	0.261576081923742	0.784	0.488	4.74134215348142e-102	1	Wnk1
Tubb2b.1	6.29717132206527e-106	-1.89987688538076	0.896	0.77	1.95546061064093e-101	1	Tubb2b
Myh10.1	1.01142310985185e-105	0.266360597576033	0.832	0.537	3.14077218302296e-101	1	Myh10
Tmed2	1.11966625867559e-105	0.252082826647076	0.815	0.523	3.47689963306531e-101	1	Tmed2
Hmgn1.1	4.30087361680282e-105	0.256051982348342	0.998	0.872	1.33555028422578e-100	1	Hmgn1
Bclaf1	4.6603678630572e-104	0.290056498102857	0.948	0.701	1.44718403251515e-99	1	Bclaf1
Zfp91	2.19108297166022e-103	0.251620690313392	0.932	0.672	6.80396995189648e-99	1	Zfp91
Atp2a2.1	2.65336769534333e-103	0.268273631887274	0.786	0.499	8.23950270434963e-99	1	Atp2a2
Rbm25	4.26664328750204e-103	0.283744065833051	0.966	0.735	1.32492074006801e-98	1	Rbm25
Tnfrsf12a.1	5.92750271858582e-103	0.280183723076778	0.266	0.108	1.84066741920245e-98	1	Tnfrsf12a
Adgrl2.1	1.52339417084802e-102	0.265802686784864	0.759	0.465	4.73059591873436e-98	1	Adgrl2
Myt1.1	3.29302999555066e-102	-0.526924267459486	0.013	0.18	1.02258460451835e-97	1	Myt1
Mllt11.1	3.74223883098077e-102	-1.21115083297326	0.161	0.335	1.16207742418446e-97	1	Mllt11
Aplp2	9.44282707263736e-102	0.257301624826842	0.82	0.524	2.93228109086608e-97	1	Aplp2
Zcchc11	1.20475596331927e-101	0.256006669073766	0.889	0.609	3.74112869289533e-97	1	Zcchc11
Matr3	2.29957356310865e-101	0.269775875899664	0.944	0.692	7.14086578552128e-97	1	Matr3
Zfp644	1.77882685715432e-100	0.253185334125992	0.859	0.573	5.52379103952132e-96	1	Zfp644
Tmed10	4.46760577093742e-100	0.263294348874144	0.875	0.589	1.3873256200492e-95	1	Tmed10
Nova2.1	1.22655264734494e-99	-0.568743903793351	0.045	0.221	3.80881393580023e-95	1	Nova2
Atoh7.1	2.63068356672074e-99	-2.29584407752979	0.141	0.321	8.16906167973793e-95	1	Atoh7
Ash1l	2.44317362610033e-98	0.259254825932359	0.806	0.517	7.58678706112935e-94	1	Ash1l
Msi2	5.2266115387058e-98	0.251591976803586	0.915	0.638	1.62301968111431e-93	1	Msi2
Tra2a	9.18703572671382e-98	0.254345460557682	0.882	0.602	2.85285020421644e-93	1	Tra2a
Gng2.1	5.23130779974827e-97	-0.779178268143447	0.125	0.301	1.62447801105583e-92	1	Gng2
Ranbp2	7.19406671359228e-97	0.252588682578671	0.69	0.42	2.23397353657181e-92	1	Ranbp2
Hnrnpa3.1	2.87347018629852e-96	0.274210573552939	0.994	0.833	8.92298696951281e-92	1	Hnrnpa3
Celf3.1	1.55114551926074e-95	-0.510816475702507	0.021	0.184	4.81677218096038e-91	1	Celf3
Nsg2.1	4.38240068809627e-95	-0.604873319075105	0.019	0.181	1.36086688567454e-90	1	Nsg2
Chgb.1	6.04859155764009e-95	-0.577839412785358	0.01	0.166	1.87826913639398e-90	1	Chgb
mt-Nd5.1	2.42069542010278e-93	0.328080290341974	0.991	0.779	7.51698548804515e-89	1	mt-Nd5
Atrx	1.69359205971961e-92	0.294476605385974	0.97	0.736	5.25911142304731e-88	1	Atrx
Rundc3a.1	6.2445856205572e-92	-0.502677993372565	0.022	0.179	1.93913117275163e-87	1	Rundc3a
Tmed9.1	1.2350876247042e-91	0.251791519812844	0.86	0.58	3.83531760099394e-87	1	Tmed9
Kif5a.1	9.52164159314192e-91	-0.586085706945379	0.034	0.196	2.95675536391836e-86	1	Kif5a
Nrn1.1	1.86349582900216e-89	-0.681766173537189	0.004	0.149	5.7867135978004e-85	1	Nrn1
Elavl2.1	1.94658166707503e-88	-0.875518023137629	0.108	0.275	6.0447200507681e-84	1	Elavl2
Stxbp1.1	3.77502578144551e-87	-0.603626871983433	0.098	0.264	1.17225875591227e-82	1	Stxbp1
Kcnq1ot1.1	2.63290096121124e-86	0.297983091131262	0.951	0.711	8.17594735484925e-82	1	Kcnq1ot1
Ptms.1	9.09083813414098e-86	-0.723469301683125	0.897	0.784	2.8229779657948e-81	1	Ptms
Map1lc3b.1	1.18226831244816e-85	-0.685139344209545	0.694	0.683	3.67129779064526e-81	1	Map1lc3b
Actb.1	1.81688592044484e-85	-0.462519090769548	1	0.96	5.64197584875736e-81	1	Actb
mt-Co1.1	2.68408822116331e-85	0.319830039645864	0.998	0.899	8.33489915317844e-81	1	mt-Co1
Mapt.1	9.82781805175198e-85	-1.12261690556489	0.056	0.212	3.05183233961054e-80	1	Mapt
Chrna4.1	7.20874997603798e-84	-0.568997031276692	0.053	0.209	2.23853313005907e-79	1	Chrna4
Nedd4.1	5.83026741506849e-83	0.250539151084922	0.995	0.845	1.81047294040122e-78	1	Nedd4
Nefm.1	2.05855997014908e-81	-2.5713401491923	0.09	0.246	6.39244627530395e-77	1	Nefm
Smpd3.1	4.58833236819869e-81	-0.453335785621069	0.016	0.156	1.42481485029674e-76	1	Smpd3
Mir124a-1hg.1	1.36094816880368e-79	-0.418536828724557	0.016	0.153	4.22615234858605e-75	1	Mir124a-1hg
Pou6f2.1	1.95953681217396e-79	-1.02611451527377	0.016	0.153	6.08494966284381e-75	1	Pou6f2
Aplp1.1	2.27378287890752e-79	-0.744982977650975	0.117	0.271	7.06077797387153e-75	1	Aplp1
Gm26735.1	6.00327133662929e-79	-0.850663894161855	0.292	0.42	1.86419584816349e-74	1	Gm26735
Gng3.1	1.01429694307693e-78	-1.21348372755086	0.158	0.304	3.14969629733678e-74	1	Gng3
Islr2.1	1.03190102541195e-78	-0.598901920388641	0.011	0.145	3.20436225421172e-74	1	Islr2
Uncx.1	1.89995785311984e-77	-0.711746317290731	0.012	0.144	5.89993912129304e-73	1	Uncx
Pou4f2.1	1.0709519377229e-75	-0.555829933808118	0.011	0.14	3.32562705221092e-71	1	Pou4f2
Brsk2.1	3.96786071874029e-75	-0.464835210491343	0.056	0.202	1.23213978899042e-70	1	Brsk2
Nefl.1	7.43852601763845e-74	-2.14398207754954	0.058	0.2	2.30988548425727e-69	1	Nefl
Cdk5r1.1	3.99343504321981e-73	-0.612175876271324	0.087	0.234	1.24008138397105e-68	1	Cdk5r1
Cntn2.1	3.11663862836616e-71	-0.644340037886337	0.014	0.139	9.67809793266543e-67	1	Cntn2
Kdm5b	5.39315640664411e-71	-0.690981622193208	0.508	0.563	1.6747368589552e-66	1	Kdm5b
Akap6.1	4.1671293366805e-69	-0.477316934706006	0.024	0.151	1.29401867291939e-64	1	Akap6
Mfng.1	7.65135898925286e-69	-0.508570056546725	0.048	0.182	2.37597650693269e-64	1	Mfng
Dlx1.1	5.75077928928566e-68	-0.495004406310784	0.015	0.136	1.78578949270188e-63	1	Dlx1
Dcc.1	5.78825983557611e-68	-0.471894137669682	0.045	0.177	1.79742832674145e-63	1	Dcc
Basp1.1	6.65314557755442e-68	-1.03958901248718	0.987	0.832	2.06600129619797e-63	1	Basp1
L1cam.1	1.16059786383381e-67	-0.410688743089237	0.015	0.135	3.60400454656314e-63	1	L1cam
Snap25.1	2.0674843240221e-67	-0.493075699851225	0.038	0.167	6.42015907138583e-63	1	Snap25
Sncg.1	4.42335110147302e-67	-1.86215738352371	0.033	0.159	1.37358321754042e-62	1	Sncg
Sox11.1	1.17888165159327e-66	-1.22308564729843	0.959	0.782	3.6607811926926e-62	1	Sox11
Add2.1	2.02280335780253e-66	-0.42318986045806	0.061	0.196	6.28141126698418e-62	1	Add2
Apc2.1	7.69599363895201e-66	-0.388688142176139	0.038	0.165	2.38983690470377e-61	1	Apc2
Uchl1.1	1.32463143754136e-65	-1.40125979853614	0.457	0.5	4.1133780029972e-61	1	Uchl1
Ppp1r14a.1	1.61203035131607e-65	-0.427374180704696	0.019	0.138	5.0058378499418e-61	1	Ppp1r14a
Miat.1	2.23929704702041e-65	-0.876796982342226	0.289	0.399	6.95368912011247e-61	1	Miat
Ttc9b.1	4.06831227466426e-65	-0.309083106665205	0.003	0.112	1.26333301065149e-60	1	Ttc9b
Kalrn.1	4.17304955239947e-64	-0.506564238530785	0.115	0.251	1.29585707750661e-59	1	Kalrn
Eya2.1	8.84170285787075e-64	-0.469433816167942	0.038	0.162	2.74561398845461e-59	1	Eya2
Nfasc.1	1.00565675143561e-62	-0.393560544804518	0.029	0.148	3.12286591023299e-58	1	Nfasc
Scg5.1	4.0661468075049e-62	-0.59548445404774	0.235	0.358	1.2626605681345e-57	1	Scg5
Fam110a.1	5.92420848037584e-61	-0.781003468479858	0.141	0.269	1.83964445941111e-56	1	Fam110a
Bhlhe22.1	1.54190678328695e-59	-0.677696311365933	0.069	0.195	4.78808313414098e-55	1	Bhlhe22
Gnao1.1	2.00167301604602e-59	-0.591353382444107	0.109	0.237	6.21579521672772e-55	1	Gnao1
Scn3a.1	4.98023244806106e-59	-0.369186272270067	0.02	0.13	1.5465115820964e-54	1	Scn3a
Calm1.1	9.16109742565056e-59	-0.495551306599249	0.987	0.868	2.84479558358727e-54	1	Calm1
Mkrn1.1	1.014259960683e-58	-0.791644418426879	0.462	0.514	3.14958145590893e-54	1	Mkrn1
Mapk8ip2.1	2.09023324807605e-58	-0.354433696296033	0.043	0.162	6.49080130525055e-54	1	Mapk8ip2
Nrxn2.1	3.5633196100729e-58	-0.40712790046798	0.042	0.159	1.10651763851594e-53	1	Nrxn2
Hecw1.1	5.68549338655486e-58	-0.294898027997355	0.009	0.11	1.76551626132688e-53	1	Hecw1
Stmn4.1	2.62022390072821e-57	-0.732423226249165	0.082	0.205	8.13658127893133e-53	1	Stmn4
Dpysl4.1	5.37472801066452e-57	-0.69950664748119	0.222	0.336	1.66901428915165e-52	1	Dpysl4
Cd24a.1	1.35586961639147e-56	-0.725127580569933	0.7	0.66	4.21038191978044e-52	1	Cd24a
Rab3a.1	6.81020806334956e-56	-0.476150716604278	0.071	0.189	2.11477390991194e-51	1	Rab3a
Gdpd1.1	1.20234847289418e-55	-0.559967231317495	0.262	0.372	3.7336527128783e-51	1	Gdpd1
Atp6v1g1.1	2.12265347965492e-55	-0.547553529857377	0.857	0.766	6.59147585037242e-51	1	Atp6v1g1
Chrna3.1	2.37430318672674e-55	-0.456563958437025	0.061	0.179	7.37292368574255e-51	1	Chrna3
Gdap1l1.1	3.66503888032201e-55	-0.256811223193657	0.008	0.105	1.13810452350639e-50	1	Gdap1l1
Slc17a6.1	7.26656983863009e-55	-0.36564963234479	0.005	0.1	2.2564879319898e-50	1	Slc17a6
Afap1.1	9.74152958188027e-55	-0.491267953453119	0.114	0.236	3.02503718106128e-50	1	Afap1
Crabp1.1	1.3694604521863e-54	-1.42835881606315	0.483	0.279	4.25258554217413e-50	1	Crabp1
Atl1.1	2.13316143965883e-54	-0.305117536410225	0.027	0.133	6.62410621857255e-50	1	Atl1
Nrp1.1	1.15963446955698e-53	-0.366680560799393	0.012	0.109	3.60101291831529e-49	1	Nrp1
Plk3.1	7.93664031284438e-53	-0.476490811290982	0.079	0.196	2.46456491634757e-48	1	Plk3
Mgst3.1	3.53392526355476e-52	-0.469299081008755	0.113	0.232	1.09738981209166e-47	1	Mgst3
Trim9.1	5.50287837727227e-52	-0.325338320954865	0.015	0.111	1.70880882249436e-47	1	Trim9
Sbk1.1	1.71601045660097e-51	-0.625501739003753	0.267	0.363	5.32872727088299e-47	1	Sbk1
Gabarap.1	5.85937617018569e-51	-0.494732830661371	0.851	0.769	1.81951208212776e-46	1	Gabarap
Syt4.1	8.5501669324319e-51	-0.567317624355035	0.038	0.142	2.65508333752808e-46	1	Syt4
Apba2.1	8.75074672835538e-51	-0.658747601602865	0.222	0.327	2.7173693815562e-46	1	Apba2
Rab6b.1	1.74460325190403e-50	-0.668764697764153	0.106	0.219	5.4175164781376e-46	1	Rab6b
Hspa12a.1	3.68909955416518e-50	-0.270706469385537	0.018	0.114	1.14557608455491e-45	1	Hspa12a
Ripor2.1	1.01132237193221e-49	-0.286952804329627	0.012	0.103	3.14045936156109e-45	1	Ripor2
Tmem178b.1	1.57070964452625e-48	-0.280108365726327	0.016	0.108	4.87752465914737e-44	1	Tmem178b
Insm1.1	4.96839676922979e-48	-0.7559745076844	0.149	0.26	1.54283624874893e-43	1	Insm1
Gprin1.1	7.33828859986419e-48	-0.268877451032806	0.023	0.118	2.27875875891583e-43	1	Gprin1
Lmo1	2.10961938026821e-46	-0.413926919984541	0.049	0.151	6.55100106154688e-42	1	Lmo1
Brinp2.1	5.96286749589612e-46	-0.285904558747195	0.019	0.107	1.85164924350062e-41	1	Brinp2
Kif21b.1	2.46765508086446e-45	-0.357252958054438	0.058	0.159	7.6628093226084e-41	1	Kif21b
Ypel3.1	6.49528632928774e-45	-0.479802121243392	0.224	0.326	2.01698126383372e-40	1	Ypel3
Dpysl5.1	6.63977017553559e-45	-0.575761254234281	0.252	0.342	2.06184783260907e-40	1	Dpysl5
Tubb2a.1	8.91306579403058e-45	-1.18119779952818	0.249	0.333	2.76777432102032e-40	1	Tubb2a
Fabp5	8.85911202921571e-44	-0.418330000254233	0.994	0.857	2.75102005843235e-39	1	Fabp5
1810041L15Rik.1	1.20343403588409e-43	-0.308517524017147	0.019	0.105	3.73702371163088e-39	1	1810041L15Rik
Klf7.1	2.9234991447403e-43	-1.08374637103042	0.547	0.532	9.07834189416204e-39	1	Klf7
Map1b	6.0145685356439e-43	-1.23803855663019	0.981	0.809	1.8677039673735e-38	1	Map1b
Fam78b	6.12072646282665e-43	-0.252903938716729	0.021	0.106	1.90066918850156e-38	1	Fam78b
Dner.1	1.76318352818564e-42	-0.308018362152371	0.043	0.136	5.47521381007488e-38	1	Dner
Npdc1.1	3.23700914190461e-42	-0.367637849090446	0.083	0.183	1.00518844883564e-37	1	Npdc1
Celf4.1	5.53599474117155e-41	-0.754211154661528	0.144	0.242	1.719092446976e-36	1	Celf4
Selenow	6.31920685147454e-41	-0.390894854474907	0.966	0.86	1.96230330358839e-36	1	Selenow
Lingo1.1	9.4659186766424e-41	-0.348473701436938	0.064	0.16	2.93945172665776e-36	1	Lingo1
Trim2.1	1.28306165709466e-40	-0.635205345115589	0.304	0.376	3.98429136377606e-36	1	Trim2
Mbp.1	1.75175645395645e-40	-0.33597032561697	0.054	0.147	5.43972931647097e-36	1	Mbp
Pak7.1	2.54595841374252e-40	-0.262559259259155	0.028	0.112	7.90596466219463e-36	1	Pak7
Gal.1	2.90397788525343e-40	-0.737394131274852	0.022	0.104	9.01772252707746e-36	1	Gal
Pou4f1.1	3.0875783633152e-40	-0.348219936508212	0.024	0.107	9.58785709160269e-36	1	Pou4f1
Spock1.1	5.53123801592215e-40	-0.296277122840791	0.034	0.12	1.71761534108431e-35	1	Spock1
Nkain4.1	7.5587691816954e-40	-0.306574790261517	0.056	0.149	2.34722459399187e-35	1	Nkain4
Ttll7.1	1.17103528921431e-39	-0.301793526962991	0.043	0.132	3.6364158835972e-35	1	Ttll7
2510009E07Rik.1	2.38021209412425e-39	-0.409673925097401	0.097	0.194	7.39127261588404e-35	1	2510009E07Rik
Snca.1	6.26977979084433e-39	-0.631739786444276	0.136	0.232	1.94695471845089e-34	1	Snca
Podxl2.1	1.24379267669818e-38	-0.616692760856287	0.292	0.363	3.86234939895086e-34	1	Podxl2
Gabarapl2.1	3.13074534175443e-38	-0.530431811113978	0.578	0.572	9.72190350975002e-34	1	Gabarapl2
Kif5c.1	3.59160012146006e-38	-1.06624795429923	0.523	0.506	1.11529958571699e-33	1	Kif5c
Tmem178.1	5.39574910687461e-38	-0.290885723418995	0.043	0.128	1.67554197015777e-33	1	Tmem178
Tnik.1	5.56955955485687e-38	-0.344395632312381	0.073	0.165	1.7295153285697e-33	1	Tnik
Rufy3.1	5.93634398419286e-38	-0.78752282606891	0.402	0.433	1.84341289741141e-33	1	Rufy3
Sptbn2.1	1.02554753039244e-36	-0.318351002731183	0.084	0.176	3.18463274612763e-32	1	Sptbn2
Igfbp5.1	8.52765325544688e-36	-0.801637195643602	0.064	0.151	2.64809216541392e-31	1	Igfbp5
Thsd7a.1	2.51785133219964e-35	-0.634831996274526	0.222	0.302	7.81868374187955e-31	1	Thsd7a
Edil3.1	4.22888129154009e-35	-0.255138943162254	0.047	0.129	1.31319450746194e-30	1	Edil3
Btbd17.1	9.68343333916323e-35	-0.434098531078218	0.09	0.179	3.00699655481036e-30	1	Btbd17
Idh1.1	1.04242101042304e-34	-0.566275901916491	0.382	0.425	3.23702996366668e-30	1	Idh1
Rnasel	3.13400529781069e-34	-0.271304361926421	0.055	0.138	9.73202665129153e-30	1	Rnasel
Parp6.1	5.50806870543103e-34	-0.306995519003708	0.071	0.156	1.7104205750975e-29	1	Parp6
Shb	6.14335126363339e-34	-0.252985530696385	0.034	0.11	1.90769486789608e-29	1	Shb
Rtn2	8.86291676815017e-34	-0.265279829418031	0.06	0.144	2.75220154401367e-29	1	Rtn2
Hes5	5.48679246724156e-33	-0.366357295908566	0.334	0.2	1.70381366485252e-28	1	Hes5
Gap43.1	1.16511126376001e-32	-2.23807380438519	0.322	0.367	3.61802000735396e-28	1	Gap43
Atpif1.1	1.56747225609788e-32	-0.393671552535022	0.947	0.841	4.86747159686076e-28	1	Atpif1
Sstr2.1	5.23349986475615e-32	-0.396016916746446	0.03	0.1	1.62515871300273e-27	1	Sstr2
Spock2.1	5.64072974494786e-32	-0.306280263146461	0.08	0.163	1.75161580769866e-27	1	Spock2
Atxn7l3b	5.80513346392613e-32	-0.326811671711804	0.974	0.816	1.80266809455298e-27	1	Atxn7l3b
Fam210b	6.60010078054101e-32	-0.266662748168064	0.037	0.111	2.0495292953814e-27	1	Fam210b
Jpt1.1	2.11208664254343e-31	-0.543941541093533	0.872	0.746	6.55866265109011e-27	1	Jpt1
Tub.1	6.35866778393099e-31	-0.304292896314855	0.056	0.132	1.97455710694409e-26	1	Tub
Nrxn1.1	8.31867794002788e-31	-0.492443664303379	0.109	0.19	2.58319906071686e-26	1	Nrxn1
Cpeb4.1	1.0289906699385e-30	-0.281103161621786	0.081	0.162	3.19532472736002e-26	1	Cpeb4
Tox3	1.13090148169143e-30	-0.622095078537029	0.412	0.443	3.5117883710964e-26	1	Tox3
Tmeff1.1	5.41188951046822e-30	-0.658273528051565	0.444	0.453	1.6805540496857e-25	1	Tmeff1
Ppp1r17	7.28707521896376e-30	-0.273239858804042	0.038	0.109	2.26285546774482e-25	1	Ppp1r17
Gria2.1	7.5480407909062e-30	-0.417183331209849	0.097	0.179	2.3438931068001e-25	1	Gria2
Pclo.1	9.55885504665825e-30	-0.270349905085394	0.051	0.126	2.96831125763879e-25	1	Pclo
Ly6h	2.11507083035488e-29	-0.44511131585441	0.073	0.15	6.56792944950102e-25	1	Ly6h
Gadd45a.1	3.04791597008346e-29	-1.02457795946776	0.3	0.354	9.46469346190016e-25	1	Gadd45a
Nrep.1	4.05637770950535e-29	-0.718697874015439	0.438	0.446	1.2596269701327e-24	1	Nrep
Phf21b	5.85675217838255e-29	-0.264858381609294	0.052	0.125	1.81869725395313e-24	1	Phf21b
Grina.1	1.45588138496975e-28	-0.415763091402364	0.252	0.32	4.52094846474657e-24	1	Grina
Ddah2.1	2.64185621324507e-28	-0.4836911326428	0.906	0.75	8.20375609898993e-24	1	Ddah2
Camk2n1.1	6.00586505151129e-28	-0.494714044654154	0.186	0.26	1.8650012744458e-23	1	Camk2n1
Traf4.1	2.5703650438694e-27	-0.475034909226554	0.282	0.34	7.98175457072764e-23	1	Traf4
3632451O06Rik.1	1.44152656783092e-26	-0.415340323641091	0.079	0.151	4.47637245108535e-22	1	3632451O06Rik
Arl8a.1	1.46045521852139e-26	-0.415169119781997	0.179	0.25	4.53515159007446e-22	1	Arl8a
Kidins220.1	1.50492952211322e-25	-0.45787250449712	0.254	0.313	4.67325764501819e-21	1	Kidins220
Sept3.1	2.81516745420841e-25	-0.557375412556251	0.391	0.411	8.74193949555339e-21	1	Sept3
Ubash3b.1	3.17790860206015e-25	-0.428017901753051	0.075	0.143	9.86835958197738e-21	1	Ubash3b
Ttc3	3.52636562083963e-25	-0.352093874109692	0.983	0.806	1.09504231623933e-20	1	Ttc3
Gadd45g.1	4.46753919101745e-25	-0.406676097790458	0.071	0.141	1.38730494498665e-20	1	Gadd45g
Cyfip2.1	4.5202215514722e-25	-0.395733770745442	0.169	0.239	1.40366439837866e-20	1	Cyfip2
Nav2.1	7.791257449894e-25	-0.30781479771588	0.077	0.146	2.41941917591558e-20	1	Nav2
Cnr1.1	1.00784752090113e-24	-0.357718378993437	0.063	0.129	3.12966890665428e-20	1	Cnr1
Hist3h2ba.1	1.13701161776366e-24	-0.770051963262018	0.522	0.489	3.53076217664151e-20	1	Hist3h2ba
Pcbp4.1	2.49815332918493e-24	-0.579384070375832	0.687	0.608	7.75751553311798e-20	1	Pcbp4
March2	3.31420431955935e-24	-0.305384959646528	0.092	0.161	1.02915986735276e-19	1	March2
Tmem2.1	7.31525850093436e-24	-0.485732763641118	0.351	0.386	2.27160722229515e-19	1	Tmem2
Srgap1.1	7.38377292338748e-24	-0.390609903160787	0.153	0.22	2.29288300589951e-19	1	Srgap1
Frrs1l.1	1.20057598269154e-23	-0.28781025171206	0.049	0.111	3.72814859905204e-19	1	Frrs1l
Prmt2	3.13153975076421e-23	-0.30094824090965	0.135	0.204	9.72437038804811e-19	1	Prmt2
Fam46c.1	4.82789709864301e-23	-0.322318984366135	0.046	0.106	1.49920688604161e-18	1	Fam46c
Ank2.1	1.32700058166597e-21	-0.743497708505594	0.842	0.673	4.12073490624735e-17	1	Ank2
Atp6v0b.1	1.53184639445003e-21	-0.458360193954147	0.573	0.537	4.75684260868569e-17	1	Atp6v0b
Serinc1	3.5439504338707e-21	-0.434472936039354	0.568	0.532	1.10050292822987e-16	1	Serinc1
Nckap5.1	5.43262047530455e-21	-0.339861206930877	0.073	0.133	1.68699163619632e-16	1	Nckap5
Rgmb.1	6.30514341396431e-21	-0.309394250228884	0.093	0.155	1.95793618433834e-16	1	Rgmb
Gpm6b	6.89401486259007e-21	-0.295343617761206	0.125	0.191	2.14079843528009e-16	1	Gpm6b
Mir124-2hg	8.55635024226488e-21	-0.562133096650846	0.571	0.525	2.65700344073051e-16	1	Mir124-2hg
Hist3h2a.1	1.2074913937022e-20	-0.304279977216422	0.105	0.168	3.74962302486344e-16	1	Hist3h2a
Epb41.1	1.33968237086126e-20	-0.51131176622624	0.632	0.578	4.16011566623546e-16	1	Epb41
Rem2.1	1.46905908255022e-20	-0.414877150117249	0.187	0.246	4.5618691690432e-16	1	Rem2
Dync1i2.1	3.24065964160014e-20	-0.505413628323835	0.673	0.589	1.00632203850609e-15	1	Dync1i2
Tubb4a.1	3.24438548096182e-20	-0.368475991582329	0.126	0.187	1.00747902340307e-15	1	Tubb4a
Csnk1e.1	4.29118713967966e-20	-0.557310928976212	0.759	0.635	1.33254234248472e-15	1	Csnk1e
Mxd4	8.50612039393009e-20	-0.335764710429601	0.19	0.251	2.64140556592711e-15	1	Mxd4
Rcor2.1	1.58235739428679e-19	-0.522674524039272	0.352	0.377	4.91369441647877e-15	1	Rcor2
Stx7.1	1.75094344428116e-19	-0.358709669405387	0.171	0.229	5.43720467752627e-15	1	Stx7
Gamt	2.78317897978408e-19	-0.31563069209034	0.11	0.17	8.64260568592349e-15	1	Gamt
Vat1	3.45593171348287e-19	-0.332668466140456	0.162	0.22	1.07317047498783e-14	1	Vat1
Cdkn1c	4.6311443291442e-19	-0.405749469206009	0.724	0.524	1.43810924852915e-14	1	Cdkn1c
4930402H24Rik	4.78375518597007e-19	-0.289050910586708	0.135	0.194	1.48549949789929e-14	1	4930402H24Rik
Bpgm.1	6.35047254960926e-19	-0.636401808788791	0.271	0.311	1.97201224083016e-14	1	Bpgm
Rbfox2.1	6.66826132730625e-19	-0.619551034848234	0.468	0.444	2.07069518996841e-14	1	Rbfox2
Gse1.1	7.46962909926823e-19	-0.442232724526906	0.255	0.299	2.31954392419576e-14	1	Gse1
Peli2.1	7.49009723559798e-19	-0.318611236810163	0.1	0.159	2.32589989457024e-14	1	Peli2
Ctnna2.1	1.0544136043222e-18	-0.266793797681833	0.101	0.16	3.27427056550171e-14	1	Ctnna2
Cited2.1	1.28508034574009e-18	-0.525504145304876	0.519	0.505	3.99055999762671e-14	1	Cited2
Tmod2.1	1.3832613264837e-18	-0.478005742234989	0.207	0.254	4.29544139712984e-14	1	Tmod2
Kdm7a	1.637661159092e-18	-0.368501825243447	0.277	0.322	5.0854291973284e-14	1	Kdm7a
Gdi1.1	2.48575943505936e-18	-0.427074591993307	0.303	0.339	7.71902877368984e-14	1	Gdi1
Cplx2.1	3.16672610010299e-18	-0.38724282291922	0.136	0.193	9.8336345586498e-14	1	Cplx2
Meis3	4.34598433483318e-18	-0.261647894034688	0.106	0.163	1.34955851549575e-13	1	Meis3
Neurog2.1	1.00117044389148e-17	-0.557218776050768	0.115	0.172	3.10893457941622e-13	1	Neurog2
Enho	1.00635704422621e-17	-0.313240435932399	0.141	0.199	3.12504052943564e-13	1	Enho
Dll1	3.59652509478078e-17	-0.256988441813889	0.06	0.111	1.11682893768227e-12	1	Dll1
AY036118	3.87420427609766e-17	-0.763869778496094	0.728	0.672	1.20305665385661e-12	1	AY036118
Bnip3l	6.91334866891188e-17	-0.370767496199778	0.833	0.716	2.14680216215721e-12	1	Bnip3l
Dst.1	1.56688201989926e-16	-0.511433543304281	0.475	0.457	4.86563873639316e-12	1	Dst
Hes6.1	2.23458694543143e-16	-0.77602422665248	0.387	0.401	6.93906284164821e-12	1	Hes6
Plppr3.1	7.65539254203402e-16	-0.339366025879561	0.211	0.255	2.37722904607783e-11	1	Plppr3
Rgs16.1	8.63904713160874e-16	-0.306066783631051	0.081	0.131	2.68268330577846e-11	1	Rgs16
Fyn.1	1.01280719452249e-15	-0.476981145813086	0.436	0.423	3.14507018115069e-11	1	Fyn
Epha3	3.64943886127093e-15	-0.398889634294951	0.124	0.175	1.13326024959046e-10	1	Epha3
2900011O08Rik	4.39338166385753e-15	-0.281119172999257	0.101	0.151	1.36427680807768e-10	1	2900011O08Rik
Car2.1	6.00874038711369e-15	-0.515983906017081	0.091	0.14	1.86589415241041e-10	1	Car2
H2-D1	7.21332487103203e-15	-0.299621049433878	0.169	0.218	2.23995377220158e-10	1	H2-D1
1110008P14Rik.1	1.18371659543636e-14	-0.31027496229804	0.194	0.239	3.67579514380853e-10	1	1110008P14Rik
Barhl2.1	1.26274785090869e-14	-0.258680770480584	0.069	0.115	3.92121090142675e-10	1	Barhl2
Mien1	1.46997790935532e-14	-0.415407330179624	0.449	0.436	4.56472240192106e-10	1	Mien1
Cacnb3	1.91593459385822e-14	-0.261811847995622	0.127	0.176	5.94955169430793e-10	1	Cacnb3
Ube2d1.1	8.50015753564186e-14	-0.421040100894609	0.358	0.366	2.63955391954287e-09	1	Ube2d1
Cnih2.1	1.04189187322445e-13	-0.308763129374976	0.123	0.17	3.23538683392387e-09	1	Cnih2
Zbtb20.1	1.4879378785301e-13	-0.477921997585948	0.368	0.381	4.62049349419951e-09	1	Zbtb20
Tac1.1	1.83323482923813e-13	-0.496745951283743	0.071	0.118	5.69274411523316e-09	1	Tac1
Fis1	1.95939330155331e-13	-0.349564717871755	0.731	0.642	6.08450401931348e-09	1	Fis1
Ankrd12	3.94132734387064e-13	-0.421053010752314	0.432	0.428	1.22390038009215e-08	1	Ankrd12
Mapk8ip1	4.4264421485377e-13	-0.349999982114614	0.224	0.26	1.37454308038541e-08	1	Mapk8ip1
Dync1li1.1	5.36627110243099e-13	-0.382634384017979	0.337	0.352	1.6663881654379e-08	1	Dync1li1
Stmn1.1	4.65421708959941e-12	-0.621787575348746	0.97	0.799	1.44527403283331e-07	1	Stmn1
Rab2a	7.33234866685937e-12	-0.391757301502466	0.845	0.687	2.27691423151984e-07	1	Rab2a
Tle1	1.37650231792505e-11	-0.47247840442339	0.455	0.435	4.27445264785267e-07	1	Tle1
Ehd1.1	1.37904431092254e-11	-0.298980311076337	0.235	0.267	4.28234629870776e-07	1	Ehd1
Sh3glb1.1	2.61806969944982e-11	-0.341332150863706	0.796	0.679	8.12989183770152e-07	1	Sh3glb1
Robo2.1	2.86093759498231e-11	-0.452652410493736	0.254	0.276	8.88406951369856e-07	1	Robo2
Dbn1.1	3.56661071591501e-11	-0.461061853668182	0.682	0.573	1.10753962561309e-06	1	Dbn1
Btg2	4.02536370896072e-11	-0.313029165944578	0.744	0.537	1.24999619254357e-06	1	Btg2
Zfp811	5.06941617376386e-11	-0.269282573046098	0.149	0.188	1.57420580443889e-06	1	Zfp811
Pak3	5.72987420601082e-11	-0.465300821275634	0.348	0.358	1.77929783719254e-06	1	Pak3
Arpc3	5.75212857200828e-11	-0.403454128895404	0.727	0.61	1.78620848546573e-06	1	Arpc3
Paip2	1.11225983112416e-10	-0.319028955517808	0.873	0.73	3.45390045358985e-06	1	Paip2
Akirin2.1	1.11643823890152e-10	-0.411649307580818	0.626	0.54	3.46687566326089e-06	1	Akirin2
Tspyl4.1	1.40639889557333e-10	-0.463738830932263	0.426	0.407	4.36729049042388e-06	1	Tspyl4
Kif1b	1.68693572336207e-10	-0.432653768938115	0.771	0.635	5.23844150175623e-06	1	Kif1b
Dusp8.1	2.75863574179123e-10	-0.390838916838463	0.186	0.22	8.56639156898432e-06	1	Dusp8
Riok3	4.44874102452329e-10	-0.340446687391017	0.334	0.342	1.38146755034522e-05	1	Riok3
Pou2f2.1	6.95069924647768e-10	-0.337332198892916	0.467	0.335	2.15840063700871e-05	1	Pou2f2
Cotl1.1	1.08135612503921e-09	-0.449036665016463	0.537	0.478	3.35793517508426e-05	1	Cotl1
Ago1	2.14515992720592e-09	-0.390333640115966	0.411	0.391	6.66136512195253e-05	1	Ago1
Sqstm1	2.45127207988473e-09	-0.298142526471392	0.207	0.237	7.61193518966605e-05	1	Sqstm1
Dlgap4	2.85909380901924e-09	-0.334624175746337	0.443	0.423	8.87834400514744e-05	1	Dlgap4
Jakmip2	3.51309890130323e-09	-0.289166882583449	0.217	0.244	0.000109092260182169	1	Jakmip2
Serf1.1	4.54535799560877e-09	-0.500801989450917	0.747	0.612	0.000141147001837639	1	Serf1
Prox1	7.34569937894359e-09	-0.342803984472491	0.157	0.189	0.000228106002814335	1	Prox1
Pcsk1n.1	7.41714795253045e-09	-0.467244991611872	0.185	0.211	0.000230324695369928	1	Pcsk1n
Atp6v1e1.1	7.54324947282765e-09	-0.383758892964069	0.515	0.465	0.000234240525879717	1	Atp6v1e1
Rtn4	8.10203398465411e-09	-0.329920009818434	0.897	0.726	0.000251592461325464	1	Rtn4
Atat1	1.00408955431623e-08	-0.29734382907507	0.261	0.278	0.00031179992930182	1	Atat1
Selenok	1.44582824807425e-08	-0.339032960617901	0.802	0.673	0.000448973045874496	1	Selenok
Bex2	1.56608969104718e-08	-0.391639946228417	0.799	0.655	0.000486317831760881	1	Bex2
Tacc2	1.7676998859205e-08	-0.29589374851085	0.227	0.25	0.000548923845574893	1	Tacc2
Spsb4.1	3.8542555197529e-08	-0.31261921341401	0.238	0.258	0.00119686196654887	1	Spsb4
Setbp1	4.79125718910886e-08	-0.362074012913408	0.282	0.293	0.00148782909493397	1	Setbp1
Ywhag.1	4.89899066320152e-08	-0.400833944769276	0.66	0.554	0.00152128357064397	1	Ywhag
Gpm6a.1	5.23626903310892e-08	-0.421588987807208	0.397	0.376	0.00162601862285131	1	Gpm6a
Taldo1	5.24978395032531e-08	-0.323377880151515	0.724	0.631	0.00163021541009452	1	Taldo1
Trappc2l	5.71295075686674e-08	-0.319826612314943	0.279	0.29	0.00177404259852983	1	Trappc2l
Maml3	6.38976546453333e-08	-0.284987016005666	0.244	0.263	0.00198421386970154	1	Maml3
Nsg1.1	6.78651412906129e-08	-0.570327835772263	0.535	0.458	0.0021074162324974	1	Nsg1
Gsk3b.1	8.37806170607418e-08	-0.380251368819618	0.854	0.681	0.00260163950158721	1	Gsk3b
Dynll2.1	9.02884000998138e-08	-0.443758079903924	0.691	0.579	0.00280372568829952	1	Dynll2
Klc1.1	1.41684401061785e-07	-0.630688175603145	0.611	0.508	0.00439972570617161	1	Klc1
C530008M17Rik.1	1.7825743913242e-07	-0.400056540305327	0.397	0.375	0.00553542825737905	1	C530008M17Rik
Syt1	2.21586719169357e-07	-0.332187780424982	0.246	0.262	0.00688093239036604	1	Syt1
Dctn3.1	2.39262040233287e-07	-0.372705847668443	0.59	0.51	0.00742980413536427	1	Dctn3
Cxxc4	2.6978454370196e-07	-0.27389762268256	0.162	0.188	0.00837761943557695	1	Cxxc4
Prr13	2.7194948050536e-07	-0.263518258773368	0.252	0.269	0.00844484721813295	1	Prr13
Gm42418.2	0	1.99244829235941	0.996	0.999	0	2	Gm42418
H2afz.1	0	1.11047373749223	0.935	0.935	0	2	H2afz
Rps26.1	0	0.903810438838445	0.923	0.965	0	2	Rps26
Ppia.1	0	0.85823473612423	0.969	0.944	0	2	Ppia
Rps8.1	0	0.794225556319995	0.992	0.978	0	2	Rps8
Rps12.1	0	0.793551298416488	0.967	0.981	0	2	Rps12
Rps4x.2	0	0.74095236657611	0.96	0.975	0	2	Rps4x
Rps3a1.1	0	0.690370173622755	0.965	0.977	0	2	Rps3a1
Rpl13.2	0	0.645785057553196	0.992	0.991	0	2	Rpl13
Nisch	0	-0.442270390022041	0.132	0.683	0	2	Nisch
Tra2a.1	0	-0.448546491254397	0.132	0.69	0	2	Tra2a
Rbbp6	0	-0.47628987593859	0.121	0.671	0	2	Rbbp6
Celf1	0	-0.479985372342956	0.111	0.654	0	2	Celf1
Rcn2	0	-0.486838527817329	0.099	0.636	0	2	Rcn2
Tcf12	0	-0.48694405445983	0.108	0.634	0	2	Tcf12
Phf3	0	-0.49042735903429	0.093	0.62	0	2	Phf3
Brd2	0	-0.496518152526848	0.118	0.693	0	2	Brd2
Mtdh	0	-0.514303365353916	0.144	0.732	0	2	Mtdh
Crebbp	0	-0.516239322666312	0.085	0.616	0	2	Crebbp
Canx.2	0	-0.520482130908079	0.124	0.7	0	2	Canx
Zmiz1	0	-0.52307345239435	0.083	0.592	0	2	Zmiz1
Tmed9.2	0	-0.525841947605189	0.112	0.667	0	2	Tmed9
Sec62	0	-0.525997271802872	0.113	0.711	0	2	Sec62
Zfp644.1	0	-0.537246759845483	0.107	0.661	0	2	Zfp644
Itgb1.1	0	-0.541661942782318	0.079	0.603	0	2	Itgb1
Tcf4	0	-0.541900264543081	0.121	0.673	0	2	Tcf4
Ttc14	0	-0.542696720791742	0.04	0.51	0	2	Ttc14
Tnrc6c	0	-0.544709939446778	0.096	0.639	0	2	Tnrc6c
Bptf	0	-0.546646096203535	0.137	0.732	0	2	Bptf
Bclaf1.1	0	-0.556151054494816	0.196	0.788	0	2	Bclaf1
Pnisr.1	0	-0.561598086699669	0.148	0.747	0	2	Pnisr
Arid1a	0	-0.569964188666848	0.093	0.656	0	2	Arid1a
Epb41.2	0	-0.588732262805325	0.106	0.637	0	2	Epb41
Rbm5	0	-0.589347463039063	0.062	0.576	0	2	Rbm5
Golga4	0	-0.601473109063396	0.055	0.54	0	2	Golga4
Atp2a2.2	0	-0.607476776095135	0.061	0.584	0	2	Atp2a2
[truncated: 34,824 more rows]
