# Supplementary material for: Six3 and Six6 jointly control diverse target genes in multiple cell populations over developmental trajectories of mouse embryonic retinal progenitor cells
Source: PLoS One. 2024 Oct 24;19(10):e0308839. doi: 10.1371/journal.pone.0308839 (PMC11500937; doi:10.1371/journal.pone.0308839)
Supplement: S3 Table — Related to Fig 1. Non-retinal cells were removed before the counting. (XLSX) [file pone.0308839.s009.xlsx]

## Sheet: Supp Tab 2 stack_cluster_retina
	G1	G2M	S
Control	0.394	0.26	0.346
DKO	0.564	0.215	0.221
DKO/Control	1.43147	0.826923	0.638728
