# Supplementary material for: Six3 and Six6 jointly control diverse target genes in multiple cell populations over developmental trajectories of mouse embryonic retinal progenitor cells
Source: PLoS One. 2024 Oct 24;19(10):e0308839. doi: 10.1371/journal.pone.0308839 (PMC11500937; doi:10.1371/journal.pone.0308839)
Supplement: S4 Table — Related to Figs 2, 5, and 6. These DEGs were identified using the function FindMarkers in Seurat when DKO_CrePos cells and control cells in combined clusters 0, 1, 4, and 5 were compared. (CSV) [file pone.0308839.s010.csv]

	p_val	avg_log2FC	pct.1	pct.2	p_val_adj
Fam171b	0	1.24284621862392	0.802	0.343	0
Sfrp2	0	-1.88996874883354	0.785	0.978	0
Wls	0	1.64015765607259	0.652	0.025	0
Ccnd1	0	-1.29240978091047	0.774	0.977	0
Samd5	0	1.11324398138393	0.532	0.082	0
Filip1	0	1.79093164538413	0.949	0.405	0
Six6	0	-1.63623761890196	0.321	0.9	0
Tfap2c	1.019596212462e-284	0.648003257574841	0.324	0.012	3.16615211855823e-280
Tubb2b	3.99206850565977e-263	1.05257304769733	0.971	0.831	1.23965703306253e-258
Six3	1.37716435786461e-262	-1.03318036561097	0.503	0.847	4.27650848047697e-258
Tac1	1.35304488951816e-256	1.11312846396678	0.319	0.019	4.20161029542074e-252
Vim	9.3737430366851e-255	0.889487252900762	0.998	0.99	2.91082842518182e-250
Dapl1	1.94805383825004e-242	-1.1171439843787	0.298	0.777	6.04929158391785e-238
Nxn	2.13712213419102e-240	0.900580870478672	0.827	0.48	6.63640536330338e-236
Gm42418	3.1795206729031e-237	-0.904209361263017	0.999	1	9.87336554556601e-233
mt-Co3	5.16847745693011e-235	-0.344068418838461	1	0.998	1.60496730470051e-230
Fgf9	2.55505496140329e-224	-0.961154666532516	0.162	0.627	7.93421217164563e-220
Lmo3	2.69430458935925e-224	0.389210251275613	0.242	0.004	8.36662404133729e-220
Vsx2	5.45232939529522e-214	-1.04607473206741	0.273	0.685	1.69311184712102e-209
Plagl1	6.30327968465887e-213	-0.845597201383841	0.819	0.959	1.95735744047712e-208
Zfp503	8.41626609245845e-212	0.713866154423028	0.528	0.148	2.61350310969112e-207
mt-Atp6	4.62107936014095e-209	-0.300082757753968	1	0.999	1.43498377370457e-204
Gm47283	3.98019383934887e-205	-0.802859273312846	0.933	0.984	1.235969592933e-200
Adamts18	3.03936043752476e-200	0.644138255612172	0.437	0.095	9.43812596664562e-196
Dmrta2	4.73041776709194e-199	0.598500791762814	0.259	0.017	1.46893662921506e-194
Fabp7	2.73448039829898e-196	1.11732550811668	0.249	0.015	8.49138198083782e-192
Pgam1	9.62475052332446e-192	0.606706188094571	0.99	0.955	2.98877378000795e-187
Grb10	5.06625342986614e-179	-0.722132414932983	0.872	0.958	1.57322367757633e-174
Pcdh19	5.52644333634777e-173	0.63992257456664	0.537	0.178	1.71612644923607e-168
Pou2f2	6.82441283421424e-172	-0.849379668474724	0.161	0.558	2.11918491740855e-167
Rfx4	6.18541315983376e-169	0.365619634461595	0.206	0.009	1.92075634852318e-164
Cst3	6.99974675504521e-165	0.603181537646794	0.944	0.783	2.17363135984419e-160
Ftl1	6.09527543231539e-160	0.451472039107094	1	1	1.8927658799969e-155
Nrp2	4.86085311118142e-156	0.491680608221626	0.296	0.047	1.50944071661517e-151
Gm26771	3.58414985898032e-154	-0.726862534761585	0.171	0.547	1.11298605570916e-149
Nr2f2	9.26576077861589e-152	0.780779383095967	0.739	0.397	2.87729669458359e-147
Slc25a5	6.96722009019213e-151	0.632054649371274	0.946	0.803	2.16353085460736e-146
Myo10	6.01479482544177e-148	0.684688678879392	0.598	0.272	1.86777423714443e-143
Gja1	3.88817854853794e-147	1.76064306953387	0.533	0.224	1.20739608467749e-142
Gpr37	3.96346722841181e-145	0.387434206273183	0.263	0.038	1.23077547843872e-140
Trpm1	1.05854801891433e-143	1.16412150898416	0.366	0.096	3.28710916313468e-139
Mab21l2	3.03682030608199e-143	0.79512644050437	0.909	0.759	9.4302380964764e-139
Tfec	3.64998934970977e-143	0.265449280569589	0.17	0.006	1.13343119276537e-138
Serf2	1.59449915398879e-142	0.443731463021698	0.994	0.978	4.95139822288139e-138
Cntnap2	1.34336099554514e-141	0.690056656338089	0.579	0.252	4.17153889946632e-137
Crabp2	4.01309757097545e-141	-0.730502115004762	0.492	0.781	1.24618718871501e-136
Mgst1	1.36915598307644e-140	0.459608042120998	0.392	0.108	4.25164007424728e-136
Tuba1a	1.16797820828541e-139	0.421967774826724	0.999	0.996	3.6269227301887e-135
Pou3f4	2.47391758707703e-139	0.284696414720568	0.144	0	7.68225628315031e-135
Hba-a2	6.57188101438446e-139	-1.05371648613183	0.014	0.344	2.04076621139681e-134
A730017C20Rik	8.40966963753758e-139	0.634967150943162	0.72	0.41	2.61145471254454e-134
Dct	2.09427496278905e-138	0.682664462340705	0.215	0.022	6.50335204194882e-134
Fzd1	3.90968339265646e-138	0.516229061562812	0.431	0.136	1.21407398392161e-133
Axin2	2.32689010891759e-136	0.285689893616841	0.228	0.027	7.22569185522178e-132
Rprm	1.92554928311533e-135	0.852332546436956	0.818	0.563	5.97940818885804e-131
Mitf	3.46687224779477e-135	0.429037611016781	0.271	0.047	1.07656783910771e-130
Pmepa1	1.13075852227722e-134	-0.92555857358351	0.399	0.692	3.51134443922746e-130
Fzd5	4.90701483307176e-132	-0.725400433738647	0.401	0.686	1.52377531611378e-127
Foxp1	1.32161427347932e-130	-0.641870274072907	0.798	0.909	4.10400880343533e-126
Gpc6	2.86760711539274e-130	0.664518785466133	0.833	0.592	8.90478037542907e-126
Tmem108	8.68849257972712e-127	0.862366534696566	0.356	0.104	2.69803760078266e-122
Tpm1	2.38826904229646e-126	0.731746778691294	0.971	0.911	7.41629185704321e-122
Epha3	3.66514843264361e-126	0.48208392373148	0.289	0.06	1.13813854278882e-121
Lrrc7	7.35365332852617e-126	0.334629534215226	0.269	0.049	2.28352996810723e-121
Dbx1	2.7214155840623e-125	0.317358016276165	0.13	0	8.45081181318865e-121
Vwc2	1.32270212715669e-124	0.399346864080665	0.25	0.042	4.10738691545968e-120
mt-Nd3	2.21220414258259e-122	-0.466758216475987	0.976	0.984	6.8695575239617e-118
Ap1s2	3.44269430626486e-120	0.447716142153801	0.362	0.106	1.06905986292443e-115
Sox4	3.70629391287556e-120	0.698364001384822	0.954	0.861	1.15091544876525e-115
Tenm3	1.61783467079943e-118	0.696699789048679	0.767	0.467	5.02386200323347e-114
Eva1a	1.27919813096748e-112	0.506320887678879	0.3	0.077	3.9722939560933e-108
App	1.71956303722932e-112	0.639905704219955	0.821	0.613	5.3397590995082e-108
Tnfrsf19	2.44771982053235e-112	0.265961001039256	0.208	0.03	7.60090435869909e-108
Tacr3	1.1583073265228e-110	0.251028178128374	0.121	0.002	3.59689174105127e-106
Fhod3	2.25271271824879e-109	0.328414920781846	0.227	0.04	6.99534880397798e-105
Mest	4.17267503062664e-109	-0.616002280942977	0.803	0.932	1.29574077726049e-104
Id1	8.94982046488654e-106	-0.694503679899657	0.769	0.908	2.77918774896122e-101
Fam181a	1.70202987478514e-105	0.274941135040026	0.181	0.022	5.2853133701703e-101
Crabp1	1.75321620871899e-105	-0.799887809326278	0.171	0.456	5.44426229293509e-101
Tagln3	1.35903301900627e-103	0.560393768468224	0.531	0.261	4.22020523392018e-99
Arl4a	6.98298550900918e-102	0.581932785587028	0.742	0.492	2.16842649011262e-97
Necab2	7.9431130186091e-102	0.642985032681001	0.763	0.545	2.46657488566868e-97
Crhbp	2.04919422292808e-101	-0.655016536937298	0.194	0.493	6.36336282045856e-97
Slc2a3	2.66735945196906e-99	0.493055648901214	0.401	0.151	8.28295130619953e-95
Apba2	6.0648178591951e-99	0.406357103000907	0.353	0.118	1.88330788981585e-94
Ephb1	8.01746020160831e-97	0.385646410932644	0.273	0.073	2.48966191640543e-92
Hist1h4i	2.53634694067737e-96	0.386961072959447	0.36	0.125	7.87611815488544e-92
Fras1	5.55463105640433e-93	0.289630880597514	0.272	0.072	1.72487958194524e-88
Ezr	2.29204343531637e-91	0.667661292571294	0.708	0.475	7.11748247968791e-87
Calb1	4.85941391145223e-91	0.523185363956354	0.229	0.052	1.50899380192326e-86
Fam162a	5.50407958821205e-91	0.512286118665111	0.799	0.614	1.70918183452749e-86
Sgk1	1.7801616807818e-90	0.355534651714106	0.263	0.068	5.52793606733173e-86
A730049H05Rik	2.53610050986216e-90	0.327555867800778	0.278	0.078	7.87535291327498e-86
Fbn2	2.06088353655545e-89	-0.536076541263832	0.661	0.836	6.39966164606563e-85
Sox2	7.90432681503448e-88	-0.608169981021066	0.644	0.793	2.45453060587266e-83
Bri3	1.69071002391186e-87	0.433703661320058	0.953	0.88	5.25016183725351e-83
Ly6h	5.26478779908956e-87	0.385314259351524	0.206	0.043	1.63487455525128e-82
Zic3	7.80192628523825e-85	0.462457703195418	0.499	0.246	2.42273216935503e-80
Zfhx4	1.3007537539776e-84	0.541472875317163	0.726	0.482	4.03923063222664e-80
Ptn	7.47097387640316e-84	0.671893971925851	0.862	0.726	2.31996151783947e-79
Gabarap	8.68574677772009e-84	0.469216494040767	0.928	0.836	2.69718494688542e-79
Csrp2	1.15351310102384e-83	-0.474651173093021	0.913	0.966	3.58200423260933e-79
Pou3f2	6.53213931439059e-83	0.512151756679328	0.485	0.234	2.02842522129771e-78
Foxp2	4.1531268235695e-82	0.45827931432953	0.524	0.27	1.28967047252304e-77
Khdrbs3	1.63516350455652e-81	0.453663174379243	0.933	0.863	5.07767323069935e-77
Npas3	1.33955011467767e-80	0.420416693062519	0.408	0.175	4.15970497110856e-76
AY036118	3.94694755588918e-80	-0.578940952528681	0.629	0.811	1.22564562453027e-75
Cdh4	3.97954420400986e-80	-0.531825225332639	0.297	0.545	1.23576786167118e-75
Fgfbp3	8.92404362475229e-80	0.54166035811744	0.372	0.151	2.77118326679433e-75
Runx1t1	9.45921107940084e-80	0.301634699498671	0.187	0.038	2.93736881648634e-75
Sfr1	1.08798383189993e-79	-0.403399747904635	0.961	0.98	3.37851619319885e-75
Dpysl3	7.94215088031669e-78	0.521608865018327	0.567	0.331	2.46627611286474e-73
Erbb4	1.0709453967745e-76	0.26010703082361	0.188	0.04	3.32560674060386e-72
Tgfb2	1.18239333045263e-76	-0.525690768412785	0.48	0.706	3.67168600905454e-72
Nfib	3.65600474147238e-76	0.506838084265197	0.504	0.266	1.13529915236942e-71
Pcdh18	5.16068079164147e-76	0.380290583083487	0.376	0.157	1.60254620622843e-71
Dclk1	9.53867405633316e-76	0.532619729716892	0.737	0.548	2.96204445471314e-71
Phgdh	1.21102028309587e-75	0.438857955126005	0.563	0.321	3.7605812850976e-71
Frmd4b	1.39973066927634e-75	0.251723973995444	0.212	0.053	4.34658364730383e-71
Gap43	4.47983794255505e-75	0.420061417920249	0.417	0.184	1.39112407630162e-70
Fgf15	2.90125245205411e-74	-0.557877051415648	0.642	0.822	9.00925923936363e-70
Pcdh10	4.7680644150969e-74	0.308029914413056	0.26	0.081	1.48062704282004e-69
Nedd9	5.72637877800067e-74	-0.562089526205593	0.406	0.628	1.77821240193255e-69
Qk	1.59867710981986e-73	0.389630902080673	0.953	0.878	4.96437202912362e-69
Dgkh	6.17520761609883e-72	0.49279554194541	0.453	0.229	1.91758722102717e-67
Dst	2.17078613171598e-71	0.448046849858936	0.627	0.393	6.74094217481763e-67
Kif21a	2.69917568263655e-70	0.474718236567248	0.821	0.655	8.38175024729127e-66
Hba-a1	5.8559939494575e-70	0.449706294519514	0.621	0.776	1.81846180112504e-65
Col4a1	1.04147184602258e-69	-0.54308542381311	0.517	0.692	3.23408252345392e-65
Foxg1	1.93912128227483e-69	0.540007771506599	0.421	0.205	6.02155331784802e-65
Sorbs2	2.14365375123099e-69	-0.516182780594825	0.326	0.56	6.65668799369759e-65
H19	4.91299767037675e-69	-0.566718713535525	0.14	0.367	1.52563316658209e-64
Pcdh9	1.29964814739189e-68	0.447093574492823	0.407	0.193	4.03579739209602e-64
Prdx2	3.15583698205921e-67	0.25822453027989	0.999	0.993	9.79982058038847e-63
Edaradd	4.36959732794937e-67	0.382275696088046	0.348	0.15	1.35689105824812e-62
Cryge	7.29417121644045e-67	-0.406631972487329	0.095	0.314	2.26505898784125e-62
Kdr	1.90930633039202e-65	-0.488830093981314	0.146	0.367	5.92896894776635e-61
Gpm6b	2.47037848819655e-65	0.324756690264619	0.263	0.091	7.67126631939676e-61
Crybb3	4.02178913312968e-65	-0.331256133144069	0.093	0.309	1.24888617951076e-60
Slc7a1	5.42240995767141e-65	-0.509135399744548	0.27	0.481	1.6838209641557e-60
Gm30382	3.3371970133848e-64	0.259307484789944	0.281	0.1	1.03629978856638e-59
Rbms1	7.64705536286183e-63	0.581809868826144	0.397	0.201	2.37464010182948e-58
Cyp26a1	2.07215883333877e-62	-0.510481162136966	0.023	0.198	6.43467482516688e-58
Ptprz1	1.18151083558331e-61	0.505995150423194	0.714	0.525	3.66894559773684e-57
Zfp36l1	3.07949488333945e-61	-0.432425991162776	0.881	0.949	9.562755461234e-57
Casz1	9.41147565952684e-61	-0.473194130556044	0.392	0.598	2.92254553655287e-56
Gm26735	1.02876883011151e-60	0.368169918880144	0.481	0.26	3.19463584814527e-56
Plat	1.1428648415642e-60	0.311719826392097	0.294	0.117	3.54893819250933e-56
Fabp3	1.39284846940344e-60	0.448588177054922	0.303	0.129	4.3252123520385e-56
Adamts9	1.90171101451772e-60	0.291128818700355	0.315	0.129	5.90538321338189e-56
Atp6v1g1	1.91338146582299e-60	0.365310013623389	0.919	0.839	5.94162346582012e-56
Marcksl1	1.44346648798129e-59	0.293000554785612	0.988	0.971	4.48239648512828e-55
Gng5	1.54859491069491e-59	0.263669261716	0.995	0.988	4.80885177618091e-55
Chd7	1.62473894077744e-59	-0.384660614078043	0.912	0.948	5.0453018327962e-55
Gm26700	4.96944888049918e-59	0.310487413098659	0.339	0.151	1.54316296086141e-54
Epha7	3.31793431433161e-58	0.259925238640149	0.272	0.102	1.03031814262939e-53
Folr1	1.83648772394787e-57	0.388686474663165	0.275	0.11	5.70284532917532e-53
Mif	2.68409812736068e-56	0.251170438546028	0.997	0.994	8.33492991489312e-52
Cryaa	3.62609958828894e-56	-0.375172659431856	0.153	0.356	1.12601270515137e-51
Fos	5.24071734385204e-56	-0.582516093355123	0.66	0.796	1.62739995678637e-51
Gyg	1.6963043130588e-55	0.321787168514439	0.485	0.272	5.26753378334148e-51
Mthfd2	9.01165411465417e-55	-0.506105421681998	0.428	0.606	2.79838895222356e-50
Uqcrq	1.09785830590316e-54	0.315128705598655	0.937	0.875	3.40917939732108e-50
Dkk3	5.68863275155173e-54	-0.367955427118548	0.893	0.945	1.76649112833936e-49
Pak3	2.63163663324288e-53	0.37991709393	0.508	0.294	8.17202123720913e-49
Cadm1	1.72851294093266e-52	-0.426614475014884	0.678	0.793	5.36755123547818e-48
Nnat	4.48605049506513e-52	0.54950064211559	0.69	0.53	1.39305326023257e-47
Selenow	5.9084974996628e-51	0.281522937488729	0.983	0.963	1.83476572857029e-46
Hnrnpa2b1	1.66647661167044e-50	0.27502759897189	0.997	0.992	5.17490982222021e-46
Snx10	1.30900041467295e-49	0.308004841952406	0.413	0.222	4.0648389876839e-45
Efnb1	1.47315167957524e-49	0.2704563740176	0.322	0.148	4.57457791058498e-45
Zswim5	7.35564449187271e-49	0.295313953198102	0.31	0.145	2.28414828406123e-44
Slc1a3	8.54375230073276e-49	-0.33784392711901	0.138	0.322	2.65309140194654e-44
Ccnd2	1.76264376910608e-48	0.442824042886885	0.709	0.505	5.47353769620511e-44
Eif4ebp1	1.62607512228601e-47	-0.501996916417799	0.377	0.548	5.04945107723474e-43
Cox4i2	5.32252512521147e-47	-0.330288873478589	0.086	0.252	1.65280372713192e-42
Rorb	6.39836500053581e-47	-0.427866358027152	0.904	0.932	1.98688428361638e-42
Unc5c	9.30696042613599e-47	0.263876078522931	0.349	0.173	2.89009042112801e-42
Ndufb4	1.70089185206515e-46	0.333928839772524	0.763	0.596	5.28177946821791e-42
Igf2r	4.37591879179269e-46	0.479597922182769	0.529	0.352	1.35885406241538e-41
Sfrp1	9.29338301091398e-46	0.390884951405778	0.561	0.376	2.88587422637912e-41
Basp1	9.68114916331202e-46	0.257414237143054	0.993	0.977	3.00628724968328e-41
Col9a2	1.45883908654819e-45	-0.335428612330871	0.145	0.328	4.53013301545811e-41
Iqgap2	7.81132549813015e-45	0.349299680946577	0.683	0.509	2.42565090693436e-40
Zic1	9.4318838463336e-45	0.369532624702782	0.845	0.697	2.92888289080197e-40
Jund	3.98288555907291e-44	-0.365648985026731	0.855	0.906	1.23680545265891e-39
Btg1	4.51743602232914e-44	0.379312892120424	0.79	0.635	1.40279940801387e-39
Herpud1	4.79262950432804e-44	-0.424741494353463	0.401	0.559	1.48825523997899e-39
Abca5	4.80793852843317e-44	-0.378652675917151	0.378	0.549	1.49300915123435e-39
Bnip3	1.31166699073719e-43	0.297136739714339	0.371	0.198	4.07311950633619e-39
Akr1b3	1.71044490632271e-43	0.30042820140779	0.46	0.275	5.31144456760391e-39
Pam	4.83654806948967e-43	0.318680355239462	0.369	0.2	1.50189327201863e-38
Fat1	5.07804585655886e-43	0.367061006085263	0.689	0.538	1.57688557983722e-38
Slc7a11	1.01473546902729e-42	0.282409389264513	0.197	0.074	3.15105805197045e-38
Hnrnph3	1.03493394911343e-42	0.314212476151926	0.809	0.686	3.21378039218194e-38
Myl6	1.17245922420107e-42	0.257611644079685	0.99	0.97	3.64083762891157e-38
Sowaha	1.50269570815077e-42	-0.397850750387051	0.154	0.321	4.6663209825206e-38
Hspa5	3.72183077996377e-41	-0.309601411097407	0.96	0.971	1.15574011210215e-36
Gpr180	5.59513440209935e-41	0.274131908487192	0.269	0.126	1.73745708588391e-36
Ctnnb1	8.10764171830976e-41	0.280497959256768	0.944	0.902	2.51766598278673e-36
Spag9	9.35537172322276e-41	0.339206941039078	0.747	0.606	2.90512358121236e-36
Gpi1	1.48628637862913e-40	0.299535040408918	0.859	0.777	4.61536509155704e-36
Fezf2	2.2886184007827e-40	0.352513742982288	0.569	0.393	7.10684671995052e-36
Trim2	4.39973155099649e-40	0.366301218987846	0.451	0.278	1.36624863853094e-35
Metrn	5.18919462122361e-40	-0.333487690401921	0.747	0.828	1.61140060572857e-35
Ptprd	5.19437992171545e-40	0.312994780065759	0.542	0.361	1.6130107970903e-35
Hunk	2.08622529439217e-39	0.333544443853561	0.559	0.387	6.478355406676e-35
Pten	2.41782497507888e-39	-0.364444805716052	0.619	0.72	7.50807189511244e-35
Setbp1	3.83661444358729e-39	0.285468548580327	0.379	0.215	1.19138388316716e-34
Lrp8	9.39997122599118e-39	0.274625683837221	0.367	0.206	2.91897306480704e-34
Acot13	9.5126242196248e-39	0.253850611247079	0.433	0.258	2.95395519892009e-34
Rnf187	1.01053989330215e-38	0.283357798359767	0.834	0.72	3.13802953067118e-34
Shisa2	1.32575679683657e-38	0.374472585959502	0.608	0.429	4.11687258121661e-34
Gpm6a	1.55357083448711e-38	0.289908527654466	0.527	0.339	4.82430351233283e-34
Limk2	1.73447064748031e-38	0.281372496130586	0.414	0.246	5.3860517016206e-34
Hist1h2ab	2.26813807000123e-38	0.35288123776451	0.294	0.155	7.04324914877481e-34
Crip2	3.05764157530608e-38	0.310231668493893	0.374	0.215	9.49489438379798e-34
Kif3a	6.14587462805847e-38	-0.345217588680009	0.588	0.698	1.908478448251e-33
Bcl11a	7.57092032394969e-38	0.297563738913028	0.478	0.303	2.3509978881961e-33
Mtus1	1.2376522100276e-37	0.308158390861006	0.427	0.26	3.84328140779872e-33
Pdzd2	2.00942080129349e-37	-0.262143927578264	0.067	0.206	6.23985441425668e-33
Cox6a1	2.46155041295366e-37	0.272418978969452	0.933	0.887	7.64385249734501e-33
Ppic	4.26140359795826e-37	0.279006128448436	0.571	0.394	1.32329365927398e-32
Atp6v0b	5.66820613381564e-37	0.313731763128741	0.675	0.525	1.76014805073377e-32
Espn	7.05411915935499e-37	-0.251957816703781	0.022	0.137	2.19051562255451e-32
Ppp3ca	1.01350584198206e-36	-0.308268596135284	0.879	0.927	3.1472396911069e-32
Khdrbs2	1.38372490901672e-36	-0.294865027246447	0.148	0.306	4.29688095996961e-32
P4ha1	1.44302052867883e-36	0.288512235644658	0.604	0.431	4.48101164770636e-32
Hes1	3.58201657926241e-36	-0.433947048316793	0.407	0.557	1.11232360835836e-31
H2-Ke6	3.67930910916138e-36	0.264065726802522	0.39	0.228	1.14253585766788e-31
Fjx1	3.82946683584557e-36	0.276863154126838	0.434	0.267	1.18916433653513e-31
Sorcs1	7.22698937347647e-36	-0.293179981809892	0.162	0.317	2.24419701014565e-31
Efna5	9.47067589445524e-36	0.343115341021206	0.714	0.548	2.94092898550519e-31
Arpc5	2.77987924783214e-35	0.312304926350665	0.75	0.616	8.63235902829314e-31
Tppp3	2.83514845034212e-35	-0.283319076168467	0.081	0.22	8.8039864828474e-31
Ptms	4.95805149549544e-35	0.264344800632679	0.965	0.925	1.5396237308962e-30
Ndufa6	5.51243171489914e-35	0.285685976439545	0.783	0.647	1.71177542042763e-30
Arntl	6.27595086450456e-35	-0.354839550517762	0.264	0.414	1.9488710219546e-30
Fat4	6.60791892916877e-35	-0.313537169748159	0.246	0.4	2.05195706507478e-30
Ehbp1	2.03405888870698e-34	0.259729227230698	0.34	0.192	6.31636306710179e-30
Taldo1	3.82782655424845e-34	0.264576153878173	0.826	0.71	1.18865497989077e-29
Junb	4.05878095792917e-34	-0.368962623773657	0.513	0.655	1.26037325086575e-29
Pou3f1	6.33710114923e-34	-0.273824239802477	0.081	0.213	1.96786001987039e-29
Olfm1	9.70081163450895e-34	-0.34231920447214	0.576	0.706	3.01239303686406e-29
Ddah1	1.08812741471705e-33	0.28837604008388	0.413	0.259	3.37896206092087e-29
Tox2	1.71268700578776e-33	-0.35515083893228	0.503	0.628	5.31840695907272e-29
Ier2	7.23651138723429e-33	-0.311589702483093	0.713	0.82	2.24715388107786e-28
Pitpnm1	9.89407131141415e-33	-0.316279898583004	0.276	0.421	3.07240596433343e-28
Dab1	1.02772086733391e-32	-0.297215980755491	0.179	0.325	3.19138160933198e-28
Ssx2ip	1.06956618899837e-32	0.293222748074019	0.549	0.389	3.32132388669665e-28
Tagln	1.69703161974634e-32	0.535223736585831	0.536	0.374	5.2697922887983e-28
Mrpl27	2.35566117513292e-32	0.250832350149307	0.521	0.354	7.31503464714025e-28
Tenm4	4.04936701453586e-32	0.34530240287366	0.572	0.419	1.25744993902382e-27
Tbx2	7.93778289647186e-32	-0.280581816838645	0.139	0.278	2.46491972284141e-27
Sapcd1	9.65459644835917e-32	-0.307901716019871	0.392	0.538	2.99804183510897e-27
Fez1	1.12406681368853e-31	0.280330025007118	0.467	0.31	3.49056467654699e-27
Elp4	1.54395255628553e-31	0.336790628187536	0.557	0.406	4.79443587303345e-27
Cited2	1.99621804863763e-31	0.391066112540221	0.644	0.512	6.19885590643444e-27
Trps1	2.10435706358395e-31	0.251834523696771	0.552	0.39	6.53465998954725e-27
1810058I24Rik	2.38670028964209e-31	0.286287202380123	0.827	0.734	7.41142040942558e-27
Romo1	4.66332753925163e-31	0.265210592311627	0.776	0.653	1.44810310076381e-26
Hist3h2ba	5.79756947650484e-31	0.289170818478569	0.626	0.463	1.80031924953905e-26
Plxna2	7.11501721856231e-31	0.284052353356528	0.355	0.208	2.20942629688015e-26
Pfn2	2.4850352034903e-30	0.263822017928289	0.701	0.557	7.71677981739844e-26
Lars2	1.28702016817612e-29	-0.327512072865391	0.365	0.505	3.99658372823729e-25
Tspan15	2.4409802816232e-29	-0.259160314221732	0.16	0.297	7.57997606852453e-25
Rnd3	3.06494132956334e-29	0.302371276963625	0.75	0.63	9.51756231069304e-25
Kdm1a	4.92162814090919e-29	0.261859468796713	0.805	0.708	1.52831318659653e-24
Atf3	5.82834424091381e-29	-0.300721238710072	0.078	0.196	1.80987573713096e-24
Tbx3	6.32204999385695e-29	-0.286938804233187	0.124	0.254	1.9631861845924e-24
Uba52	1.31133005122218e-28	-0.274074249130504	0.776	0.831	4.07207320806025e-24
Nrg1	1.55887385972398e-28	-0.309712021968707	0.271	0.406	4.84077099660086e-24
Epha5	2.64210282034658e-28	-0.299974876727018	0.654	0.825	8.20452188802223e-24
Asap1	5.11970331011771e-28	0.306741575663815	0.641	0.514	1.58982146889085e-23
Peg3	9.09264282463906e-28	0.361782086592679	0.889	0.823	2.82353837633517e-23
Tmem47	1.19202148113224e-27	0.278980818583733	0.59	0.452	3.70158430535995e-23
Clcn5	1.49227121360346e-27	0.273267273745746	0.433	0.29	4.63394979960283e-23
Dmd	6.98419093862889e-27	-0.278923260081334	0.223	0.354	2.16880081217243e-22
Tsc22d1	7.14339587622163e-27	0.396094649888962	0.902	0.855	2.2182387214431e-22
Cxadr	8.55138732939658e-27	0.253778237821624	0.578	0.434	2.65546230739752e-22
Klf6	1.42152332475778e-26	-0.359310625062439	0.453	0.567	4.41425638037034e-22
Ankrd12	1.88054303832129e-26	0.280850596449081	0.577	0.432	5.83965029689909e-22
Jam3	3.66162065422485e-26	-0.288646401613993	0.539	0.642	1.13704306175644e-21
Arl6ip6	4.19368173585302e-26	0.258151825704328	0.757	0.641	1.30226398943444e-21
Scrn1	5.60837403418313e-26	0.269283177165472	0.75	0.629	1.74156838883489e-21
Dapk1	9.98257000687334e-26	-0.263452457921459	0.223	0.353	3.09988746423438e-21
Higd2a	2.41582169252642e-25	0.250511498335382	0.724	0.62	7.50185110180228e-21
Epb41l2	2.8910865613566e-25	-0.313009184508364	0.434	0.55	8.97769109898065e-21
Egr3	3.70513543241957e-25	-0.320527388625147	0.283	0.415	1.15055570582925e-20
Bcl2l11	5.22172012783891e-25	-0.281663794417403	0.248	0.369	1.62150075129782e-20
Itgb8	1.70587516279123e-24	-0.295435780504847	0.613	0.706	5.2972541430156e-20
Zic5	1.74203936164545e-24	0.290476598362978	0.773	0.663	5.40955482971762e-20
Cars	1.8600817559991e-24	-0.289238377210153	0.426	0.536	5.77611187690401e-20
Cd47	2.68103721292125e-24	-0.300149988717688	0.532	0.63	8.32542485728437e-20
Npc2	3.52378659635401e-24	0.252965106286456	0.826	0.758	1.09424145176581e-19
Aff4	3.72023359359982e-24	0.257988235011231	0.704	0.586	1.15524413782055e-19
Ctnnbip1	5.12397328385e-24	-0.282201442747609	0.523	0.624	1.59114742383394e-19
Lmna	2.59111550831053e-23	-0.334018309016807	0.228	0.353	8.04619098795668e-19
Rmst	4.05985841790923e-23	0.339269874138227	0.694	0.572	1.26070783451335e-18
Laptm4a	6.18671098697983e-23	0.267227872010048	0.801	0.711	1.92115936278685e-18
Tubb3	8.46942800618098e-23	0.270285306450792	0.257	0.147	2.63001147875938e-18
Kdm5b	2.69796178824893e-22	0.276986168479328	0.706	0.589	8.3779807410494e-18
Egr1	1.28621115969924e-21	-0.412080979915931	0.411	0.557	3.99407151421405e-17
Cdk6	4.01768635768195e-21	-0.279636689134734	0.308	0.426	1.24761214465098e-16
C130073E24Rik	1.04277171002154e-20	0.26870748434155	0.325	0.213	3.23811899112987e-16
Pttg1	1.25426569330234e-20	0.314885735035407	0.405	0.297	3.89487125741175e-16
Fst	1.90612862574732e-20	0.387747320146474	0.451	0.338	5.91910122153314e-16
Gadd45a	2.20265247965788e-20	-0.261622116800648	0.206	0.32	6.83989674508161e-16
Dtl	3.81933996528427e-20	-0.27884257023447	0.469	0.573	1.18601963941973e-15
Arl6ip1	3.28532588167739e-19	0.263876386443689	0.802	0.722	1.02019224603728e-14
Auts2	5.46158571915739e-18	0.327271962928547	0.738	0.654	1.69598621336994e-13
Fosb	5.78419640442849e-18	-0.318384057797552	0.238	0.343	1.79616650946718e-13
Ncam1	2.50170876140833e-17	-0.28761980062973	0.746	0.779	7.76855621680128e-13
Ier5l	3.81869473998258e-17	-0.304748562960951	0.533	0.607	1.18581927760679e-12
Rock2	6.81247430068857e-17	-0.253769936265793	0.783	0.812	2.11547764459282e-12
Sema6a	1.72593718882781e-16	-0.261518546567148	0.592	0.664	5.35955275246701e-12
Syt11	1.99433854041027e-16	-0.257660545904473	0.723	0.762	6.19301946953601e-12
Clspn	5.97835606685152e-16	-0.288715456215192	0.463	0.553	1.8564589094394e-11
Zdbf2	8.62550741282193e-16	-0.276048060133683	0.572	0.633	2.67847881690359e-11
Gm26917	3.37522175260757e-15	-0.258039430435958	0.504	0.598	1.04810761083723e-10
Hist1h3c	2.60558180724375e-12	0.389916369684439	0.515	0.45	8.09111318603402e-08
Hist1h1b	1.1293676058912e-10	0.581136310834531	0.601	0.555	3.50702522657394e-06
Aldh1a3	3.35540806589412e-10	-0.375054984219678	0.237	0.306	1.0419548667021e-05
Hist2h2ac	4.21198023061883e-10	0.294352860667584	0.462	0.393	1.30794622101407e-05
Ctsl	4.62995750244861e-10	0.26802989567416	0.822	0.798	1.43774070323537e-05
Cd63	4.66437550020779e-08	0.25426226446272	0.781	0.746	0.00144842852407953
