# Supplementary material for: Six3 and Six6 jointly control diverse target genes in multiple cell populations over developmental trajectories of mouse embryonic retinal progenitor cells
Source: PLoS One. 2024 Oct 24;19(10):e0308839. doi: 10.1371/journal.pone.0308839 (PMC11500937; doi:10.1371/journal.pone.0308839)
Supplement: S5 Table — Related to Fig 2. These DEGs were identified using the function FindMarkers in Seurat when DKO_CrePos cells and control cells in combined clusters 3 and 9 were compared. (CSV) [file pone.0308839.s011.csv]

	p_val	avg_log2FC	pct.1	pct.2	p_val_adj	FDR
Tfap2c	1.97256074217718e-74	1.19026460106555	0.371	0.024	6.1253928726828e-70	1.47942055663288e-71
Eomes	3.84189078734268e-57	0.695848636375697	0.192	0.002	1.19302234619352e-52	1.44070904525351e-54
Dmrta2	3.69486079428283e-51	1.03293584516798	0.329	0.034	1.14736512244865e-46	9.23715198570709e-49
Lhx5	8.1672668844297e-49	0.62371556164844	0.222	0.01	2.53618138562195e-44	1.53136254083057e-46
Nrn1	1.53037504481658e-47	0.797611032212343	0.222	0.011	4.75227362666892e-43	2.29556256722487e-45
Gadd45a	1.30789824255774e-46	-1.42572420456027	0.605	0.966	4.06141641261454e-42	1.63487280319717e-44
Adamts18	2.45638107137477e-43	0.548767285627272	0.234	0.017	7.62780014094008e-39	2.63183686218726e-41
Rspo3	6.0156567474099e-42	0.777385260888472	0.156	0.003	1.8680418897732e-37	5.63967820069678e-40
Dbx1	6.05312614631465e-40	0.406724964671099	0.12	0	1.87967726221509e-35	5.04427178859554e-38
Filip1	1.17848826996794e-39	1.19974676760349	0.898	0.58	3.65955962473144e-35	8.83866202475954e-38
Atoh7	2.7419243554123e-38	-1.32774959689911	0.784	0.99	8.51449770086181e-34	1.8694938786902e-36
Tmsb4x	3.5061670116721e-38	1.13811691189379	1	0.998	1.08877004213454e-33	2.19135438229506e-36
Neurod2	7.01575064764105e-36	0.367113367796002	0.126	0.002	2.17860104861198e-31	4.04754845056214e-34
Palmd	1.37612128438711e-35	0.749051696548328	0.257	0.03	4.2732694244073e-31	7.37207830921668e-34
Hbb-y	2.13535109155907e-35	-1.4994314489449	0.551	0.911	6.63090574461838e-31	1.06767554577953e-33
Dcx	4.78642868089267e-35	1.13899642311778	0.443	0.107	1.4863296982776e-30	2.24363844416844e-33
Auts2	3.14672830822046e-34	1.14722418647403	0.928	0.735	9.77153541551699e-30	1.38826248892079e-32
Lhx1	3.77887173547969e-34	0.352543050805351	0.102	0	1.17345304001851e-29	1.57452988978321e-32
Uncx	1.23080358728401e-33	1.11298869547014	0.389	0.084	3.82201437959303e-29	4.85843521296319e-32
Elavl2	1.39930418641749e-33	1.49327280137487	0.754	0.412	4.34525929008223e-29	5.24739069906559e-32
Clmp	8.56590084527731e-33	0.630716622425848	0.228	0.026	2.65996918948396e-28	3.05925030188476e-31
Gbp8	1.08357439171416e-31	0.563107170143189	0.132	0.005	3.36482355858997e-27	3.69400360811644e-30
Foxg1	3.85243746290119e-29	0.814906600822805	0.407	0.107	1.19629740535471e-24	1.25622960746778e-27
Neurog2	4.48681358522707e-28	1.10359104768269	0.731	0.342	1.39329022262056e-23	1.40212924538346e-26
Gpr37	4.84193901427824e-28	0.268530520753942	0.12	0.005	1.50356732210382e-23	1.45258170428347e-26
Igfbpl1	1.10695460136604e-27	1.36588064203719	0.778	0.444	3.43742612362196e-23	3.19313827317127e-26
Sv2b	2.12988253244924e-27	0.379542686413744	0.15	0.011	6.61392422801461e-23	5.91634036791454e-26
Six6	7.37412360316862e-27	-1.05757915925032	0.24	0.669	2.28988660249195e-22	1.97521167942017e-25
Pou3f4	9.1317705773919e-27	0.332309583094215	0.12	0.006	2.83568871739751e-22	2.36166480449791e-25
Gm47283	4.4496969957406e-26	-0.914094324008739	0.832	0.952	1.38176440808733e-21	1.11242424893515e-24
Pou3f2	9.71307667889658e-26	0.956714292087428	0.569	0.233	3.01620170109776e-21	2.34993790618466e-24
Tspan18	1.19041545806789e-25	0.497849676460351	0.204	0.028	3.69659712193822e-21	2.79003622984662e-24
Grb10	1.59876340088307e-25	-0.844831636774941	0.647	0.909	4.96463998876219e-21	3.63355318382515e-24
Foxp2	3.14291617975953e-25	0.571045846923091	0.353	0.09	9.75969761300727e-21	6.93290333770485e-24
Runx1t1	8.7976571190165e-25	0.764419309375066	0.569	0.226	2.73193646516819e-20	1.88521223978925e-23
Ly6h	1.34425668431928e-24	0.398793746502282	0.162	0.017	4.17432028181666e-20	2.8005347589985e-23
Gpm6b	8.39495660281931e-24	0.688991626223686	0.425	0.135	2.60688587387348e-19	1.70168039246337e-22
Zic3	1.26072000159172e-23	0.732724235358899	0.437	0.15	3.91491382094278e-19	2.4882631610363e-22
Fzd1	2.32818248419791e-23	0.568940084277019	0.24	0.044	7.22970506817976e-19	4.4772740080729e-22
Igfbp5	6.79585826834391e-23	-1.49835024738701	0.138	0.563	2.11031786806883e-18	1.27422342531448e-21
Nhlh1	1.50400540822249e-22	0.624818847062382	0.287	0.067	4.67038799415331e-18	2.75122940528505e-21
Lrrn3	6.13821309513109e-22	0.555474430554709	0.281	0.065	1.90609931243106e-17	1.09610948127341e-20
Vwc2	6.34516448052077e-22	0.331623255079528	0.132	0.012	1.97036392613612e-17	1.10671473497455e-20
Dlx1	6.85333852599614e-22	-1.16935365261627	0.15	0.54	2.12816721247758e-17	1.1681827032948e-20
Tac1	7.81977651180973e-22	0.619717907986161	0.138	0.013	2.42827520021228e-17	1.30329608530162e-20
Dusp26	1.10252470052941e-21	0.275087881751443	0.102	0.006	3.42366995255397e-17	1.79759462042838e-20
Phlda1	2.44777368505714e-21	-1.07872661217623	0.341	0.699	7.60107162420795e-17	3.90602183785714e-20
Rab6b	3.42768998256911e-21	0.580742445841806	0.251	0.054	1.06440057028719e-16	5.35576559776424e-20
Samd5	3.88058102287421e-21	0.252591856548598	0.114	0.008	1.20503682503313e-16	5.93966483092992e-20
Neurog1	4.95535029152289e-21	0.371687160812006	0.126	0.011	1.5387849260266e-16	7.43302543728434e-20
Rassf4	5.27834079678171e-21	-0.80455011232799	0.611	0.866	1.63908316762462e-16	7.76226587762015e-20
Lhx2	8.1568341867321e-21	0.951654088871429	0.76	0.53	2.53294172000592e-16	1.17646646924021e-19
St18	1.26343553081708e-20	0.550254631605316	0.228	0.045	3.92334635384628e-16	1.78788046813738e-19
Neurod1	1.60285365009154e-20	0.852393968456536	0.88	0.579	4.97734143962925e-16	2.22618562512714e-19
Zfhx4	2.29255553874593e-20	0.833618286193055	0.713	0.415	7.11907271446773e-16	3.1262120982899e-19
Cplx3	3.55902444334872e-20	0.368772263707529	0.12	0.01	1.10518386039308e-15	4.7665505937706e-19
Gm14226	7.59744825667335e-20	-1.19633905869017	0.006	0.362	2.35923560714477e-15	9.99664244299125e-19
Kif21a	2.31345452106134e-19	0.895601043090151	0.76	0.526	7.18397032425177e-15	2.9915360186138e-18
Mab21l2	5.0847684983791e-19	1.01645047913647	0.772	0.569	1.57897316180166e-14	6.46368876912597e-18
Ptprf	1.1545862757998e-18	0.729715931020853	0.671	0.404	3.58533676224112e-14	1.44323284474975e-17
Six3	2.28200252755235e-18	-0.799531873080982	0.485	0.807	7.0863024488083e-14	2.80574081256436e-17
Eif1	2.55700070028771e-18	-0.405221787138967	1	0.996	7.94025427460342e-14	3.09314600841255e-17
Rbm3	8.6461117250815e-18	-0.473625694187778	0.958	0.987	2.68487707398956e-13	1.02929901489065e-16
Palld	1.01515097578301e-17	0.826765041428949	0.551	0.277	3.15234832509898e-13	1.18963004974571e-16
Nkd1	2.02603867337414e-17	0.791406567628107	0.509	0.254	6.29145789242873e-13	2.33773693081632e-16
Isl1	9.82678351478368e-17	-1.48305352152428	0.132	0.463	3.05151108484578e-12	1.11667994486178e-15
Rmst	1.03697907062852e-16	0.735653754733265	0.635	0.375	3.22013110802274e-12	1.16079746712148e-15
Kcnc1	2.2102352575049e-16	0.401495429657654	0.126	0.017	6.86344354512996e-12	2.43775947518923e-15
Mdk	3.22452124754637e-16	-0.649439656853733	0.76	0.934	1.00131058300057e-11	3.50491439950692e-15
H2afv	3.51525611871591e-16	-0.646179817165872	0.91	0.967	1.09159248254485e-11	3.76634584148133e-15
Slc16a2	6.06653608751703e-16	0.64991386388608	0.371	0.143	1.88384145125666e-11	6.4083127685039e-15
Gm42418	6.74864808014356e-16	-0.561634360796631	1	1	2.09565768832698e-11	7.02984175014954e-15
Dlx2	9.03135338033317e-16	-0.820610579906289	0.138	0.466	2.80450616519486e-11	9.20228674099673e-15
Rcan2	9.07958958445011e-16	0.321780490569824	0.156	0.027	2.81948495365929e-11	9.20228674099673e-15
Mthfd2	9.22667716132524e-16	-0.895554376244466	0.275	0.583	2.86516005890633e-11	9.22667716132524e-15
Anp32b	1.30176550039107e-15	-0.604628141068605	0.832	0.954	4.0423724083644e-11	1.28463700696488e-14
Frmd4b	1.79603933394427e-15	0.633681195653217	0.365	0.14	5.57724094369713e-11	1.74938896163403e-14
Coro1c	2.28467730555591e-15	0.703210667729437	0.826	0.622	7.09460843694278e-11	2.19680510149607e-14
Rpl23a	2.38824470874113e-15	0.302181397155862	1	0.998	7.41621629405383e-11	2.26732092602006e-14
Tubb2b	3.26355127530306e-15	0.515390492226509	0.994	0.956	1.01343057751986e-10	3.05957932059662e-14
App	4.04406069891291e-15	0.745392628631787	0.832	0.684	1.25580216883343e-10	3.74450064714159e-14
Fras1	8.25009319592515e-15	0.434758720445974	0.216	0.055	2.56190144013064e-10	7.54581694749251e-14
Cntnap2	9.05817252986874e-15	0.273174123251974	0.144	0.025	2.81283431570014e-10	8.18509565951995e-14
Hba-a2	1.32470748660276e-14	-0.97037312490906	0.012	0.296	4.11361415814754e-10	1.1827745416096e-13
Hmgn1	1.76651169442841e-14	-0.390288989697329	0.994	0.993	5.48554876470854e-10	1.54610744846022e-13
Ripor2	1.77286987423439e-14	0.502752945680085	0.216	0.057	5.50529282046004e-10	1.54610744846022e-13
2900011O08Rik	2.35378335710786e-14	0.356672530662272	0.21	0.053	7.30920345882704e-10	2.02912358371367e-13
Cdkn1c	3.10340641114081e-14	1.71478676962639	0.635	0.418	9.63700792851555e-10	2.62109182828531e-13
Myo10	3.11036230289856e-14	0.773528487242104	0.677	0.462	9.65860805919091e-10	2.62109182828531e-13
Nhlh2	3.62055742399551e-14	0.754717423138172	0.329	0.124	1.12429169687332e-09	3.01713118666292e-13
Setbp1	5.24729116723122e-14	0.686811644494373	0.689	0.45	1.62944132616031e-09	4.32469052244331e-13
Slc7a1	9.00745563542104e-14	-0.743647736060849	0.186	0.485	2.79708519846729e-09	7.34303448539759e-13
Elavl4	1.03679027823086e-13	0.617065850815958	0.713	0.452	3.2195448509903e-09	8.36121192121663e-13
Nasp	1.35045900922696e-13	-0.679841853376668	0.82	0.928	4.19358036135249e-09	1.07749389034066e-12
Srrm4	1.51751447734612e-13	0.637586280844332	0.94	0.857	4.7123377065029e-09	1.19803774527325e-12
3110035E14Rik	2.44189612242975e-13	0.522456040394523	0.383	0.16	7.58282002898109e-09	1.90773134564824e-12
Zfp503	2.49757859360077e-13	0.388262387163864	0.204	0.055	7.75573080670847e-09	1.93111746927895e-12
Scd2	2.69892216034116e-13	0.502843907484346	0.928	0.852	8.38096298450741e-09	2.06550165332232e-12
Pam	2.8360446860753e-13	0.753430969285117	0.479	0.254	8.80676956366964e-09	2.1485187015722e-12
Kmt2e	2.87368910786989e-13	0.553717777544101	0.88	0.704	8.92366678666838e-09	2.15526683090242e-12
Insm2	3.2889151980104e-13	-0.771469557269568	0.078	0.369	1.02130683643817e-08	2.44226376089881e-12
Rtn1	3.45633516849675e-13	1.02684135883755	0.683	0.467	1.0732957598733e-08	2.54142291801232e-12
Fezf2	4.54480392722753e-13	0.657170339890736	0.665	0.443	1.41129796352196e-08	3.30932324798121e-12
Celsr2	5.30948545552818e-13	0.623623577128492	0.677	0.449	1.64875451850517e-08	3.82895585735206e-12
Eya2	6.19106879124056e-13	-0.685526145242257	0.395	0.661	1.92251259174393e-08	4.42219199374325e-12
Dgkh	8.46956917769893e-13	0.584018406478709	0.341	0.145	2.63005531675085e-08	5.99261970120208e-12
Ier2	1.22197851902156e-12	-0.659075917708816	0.347	0.62	3.79460989511765e-08	8.56526999314178e-12
H2afz	2.03406651349174e-12	-0.547852630348948	1	0.995	6.3163867443459e-08	1.41254618992482e-11
Sfrp2	2.58032046805992e-12	-1.19230584861394	0.222	0.508	8.01266914946648e-08	1.77544986334398e-11
Cks1b	3.59426107648694e-12	-0.724928621320797	0.437	0.705	1.11612589208149e-07	2.45063255215019e-11
Gal	4.32740657595934e-12	-1.81101248458979	0.042	0.292	1.34378956403265e-07	2.92392336213469e-11
Malat1	4.73612639856069e-12	0.383229058186211	1	0.999	1.47070933054505e-07	3.17151321332189e-11
Rps26	6.38259785060472e-12	0.310005752908363	1	0.996	1.98198811054828e-07	4.23623751146331e-11
Insm1	6.74698345122779e-12	0.607531415051988	0.725	0.494	2.09514077110977e-07	4.43880490212355e-11
Shb	7.20082978226089e-12	-0.574793353072744	0.06	0.312	2.23607367228548e-07	4.6961933362571e-11
Slc1a2	1.02152502731254e-11	0.607033591973966	0.287	0.109	3.17214166731363e-07	6.6046876765897e-11
Pou4f2	1.09629208017624e-11	-1.04554812872558	0.072	0.322	3.40431579657128e-07	7.02751333446308e-11
Erbb4	1.59621714861576e-11	0.302164364538672	0.168	0.043	4.95673311159652e-07	1.014544797849e-10
Lrrc1	1.70210419816935e-11	0.468066152343438	0.299	0.124	5.28554416657528e-07	1.07275474674539e-10
Tnfaip8	1.7227996788071e-11	-0.624774139883103	0.18	0.446	5.3498098425997e-07	1.07674979925444e-10
Ube2s	3.4537506780503e-11	-0.725017395692476	0.874	0.939	1.07249319805496e-06	2.14075455251052e-10
Rbfox3	3.75726853857781e-11	0.386026241515052	0.21	0.066	1.16674459928457e-06	2.30979623273226e-10
Lzts1	4.04547925401959e-11	0.370155620923435	0.18	0.051	1.2562426727507e-06	2.46675564269487e-10
Mllt11	4.16243274168933e-11	0.54188227173348	0.527	0.303	1.29256023927679e-06	2.51760044860242e-10
Tagln3	4.49920942018565e-11	0.639336804401829	0.784	0.683	1.39713950125025e-06	2.69952565211139e-10
Slc30a10	4.59878789232071e-11	0.57765002281042	0.401	0.197	1.42806160420235e-06	2.73737374542899e-10
Gadd45g	4.84198752675443e-11	0.492256602002935	0.527	0.285	1.50358238668305e-06	2.85944145280773e-10
Eif5	5.17359722286473e-11	-0.431998133111374	0.868	0.954	1.60655714561618e-06	3.0314046227723e-10
Sp8	6.0903367888099e-11	-0.666120347224563	0.03	0.256	1.89123228302914e-06	3.54089348186622e-10
Eif4ebp1	6.51158056018204e-11	-0.797870536733383	0.12	0.36	2.02204111135333e-06	3.75668109241271e-10
Cd24a	7.02155712623569e-11	-0.550491964880157	0.647	0.862	2.18040413440997e-06	4.01997545395173e-10
Fam171b	7.34300562086736e-11	0.424405358847297	0.323	0.137	2.28022353544794e-06	4.1570856439448e-10
Spire1	7.37189854192877e-11	0.609387734379481	0.593	0.395	2.28919565422514e-06	4.1570856439448e-10
Rbp1	7.87061383641209e-11	-0.631984386651279	0.401	0.69	2.44406171462105e-06	4.40519431142468e-10
Rpl7a	8.06812906146025e-11	0.252963135989752	1	0.995	2.50539611745525e-06	4.48229392303347e-10
Slc25a5	8.42702024210718e-11	0.539350669896997	0.838	0.778	2.61684259578154e-06	4.64725380998558e-10
Glrx2	9.77845910089438e-11	0.534077823160507	0.659	0.472	3.03650490460073e-06	5.35317104063561e-10
Fgf9	1.22724845948082e-10	-0.543426134602662	0.108	0.35	3.81097464122579e-06	6.66982858413488e-10
Eif2s2	1.54186215960671e-10	-0.426918640782567	0.904	0.964	4.78794456422672e-06	8.31940014176283e-10
Thra	1.86200967492334e-10	0.544953390639102	0.353	0.17	5.78209864353944e-06	9.9553812797787e-10
Trp53i11	1.8716116805984e-10	0.780405437207879	0.719	0.56	5.8119157517622e-06	9.9553812797787e-10
Ttc3	3.85753438733271e-10	0.364422318480967	1	0.982	1.19788015329843e-05	2.0374301341546e-09
Sars	4.68550938653612e-10	0.454791996743315	0.719	0.542	1.45499122980106e-05	2.45417972481593e-09
Abcd2	4.71202507164659e-10	0.583298684931666	0.467	0.275	1.46322514549841e-05	2.45417972481593e-09
mt-Nd3	5.25460694649884e-10	-0.375826557789871	0.898	0.966	1.63171309509629e-05	2.71790014474078e-09
Slc3a2	5.36464849804269e-10	-0.566658674169401	0.431	0.672	1.6658842980972e-05	2.75581258461097e-09
Dcc	6.68916279669328e-10	0.507387736978398	0.581	0.373	2.07718572325716e-05	3.4128381615782e-09
Gm28050	6.95512811056973e-10	0.266732831428	0.144	0.037	2.15977593217522e-05	3.52455816414007e-09
Hmgb2	8.40310159864406e-10	-0.929191013708505	0.719	0.842	2.60941513942694e-05	4.22974912683426e-09
Ccnd2	8.94902337911069e-10	0.766738727860388	0.275	0.121	2.77894022991524e-05	4.47451168955534e-09
Bnip3	1.01056432500197e-09	0.474161535642633	0.353	0.168	3.13810539842863e-05	5.01935923014226e-09
Cadm1	1.04527443076563e-09	-0.736000947173233	0.587	0.767	3.24589068985651e-05	5.15760409917252e-09
Epha3	1.07391317256797e-09	0.583679511830269	0.545	0.346	3.33482257477532e-05	5.26428025768613e-09
Trak1	1.13569518766616e-09	0.26067101517571	0.156	0.044	3.52667426625971e-05	5.53098305681569e-09
Rps21	1.48787207980382e-09	0.291653509324893	0.994	0.994	4.62028916941481e-05	7.19938103130881e-09
Atf4	1.55825600601341e-09	-0.437171765409035	0.856	0.922	4.83885237547345e-05	7.45100199660467e-09
Hcfc1r1	1.55974308462258e-09	0.285885155394652	0.257	0.101	4.84347020067849e-05	7.45100199660467e-09
Cxxc5	1.7556975299383e-09	-0.483491907069863	0.749	0.887	5.45196753971741e-05	8.33400726236535e-09
Syp	1.94447433668033e-09	0.353252987593777	0.216	0.078	6.03817615769341e-05	9.17204875792606e-09
Fscn1	2.27774933645677e-09	0.364399355323809	0.868	0.791	7.07309501449919e-05	1.06769500146411e-08
Nckap5	2.6285865842163e-09	-0.609722532569368	0.246	0.485	8.16254991996686e-05	1.22449685600138e-08
Scube1	3.12441198086791e-09	0.299541388837122	0.234	0.088	9.70223652418912e-05	1.44648702817959e-08
Neurod4	3.31480568028606e-09	0.366330465466315	0.251	0.098	0.000102934660789923	1.52521733755494e-08
Khdrbs3	3.42073705200838e-09	0.544326263230136	0.725	0.616	0.000106224147676016	1.56436145671115e-08
Nnat	3.45033571969247e-09	0.726587744081212	0.874	0.764	0.00010714327510361	1.56833441804203e-08
Crybb3	3.73448631643862e-09	-0.630924561928804	0.042	0.241	0.000115967003584369	1.6872679140536e-08
Hsp90aa1	3.87418377153389e-09	-0.269108102029485	1	0.998	0.000120305028657442	1.73990289140744e-08
Hist3h2ba	4.30556875238265e-09	0.476389523350623	0.593	0.419	0.000133700826467739	1.92081407317822e-08
Srsf3	4.32823437822827e-09	-0.321279826135315	0.982	0.982	0.000134404662147122	1.92081407317822e-08
Id1	5.0229144092701e-09	-0.883890942256592	0.323	0.556	0.000155976561151065	2.2046947933903e-08
Frrs1l	5.02670412892990e-09	0.522116056409841	0.545	0.35	0.00015609424331566	2.2046947933903e-08
Jund	5.1770514951057e-09	-0.407242121355975	0.808	0.954	0.000160762980077517	2.25743524495888e-08
Lgr4	5.34851788540319e-09	-0.481281518572687	0.174	0.401	0.000166087525895425	2.31872162661988e-08
Tmem163	5.89728666332242e-09	0.345815050027608	0.168	0.053	0.000183128442756151	2.54193390660449e-08
Efnb1	6.01363352125114e-09	0.323414401970029	0.18	0.058	0.000186741361735411	2.56382863561414e-08
Pclaf	6.01645119824118e-09	-0.81487376739407	0.269	0.495	0.000186828859058983	2.56382863561414e-08
Nr2f2	6.83137107701255e-09	0.438847163988911	0.485	0.286	0.000212134566054471	2.88484091119105e-08
Pcsk1n	6.84668909589341e-09	0.266924638419684	0.138	0.037	0.000212610236494778	2.88484091119105e-08
Tenm4	7.09035919416069e-09	0.519897731227749	0.473	0.289	0.000220176924056272	2.97082089140811e-08
Ccdc34	7.38529363302153e-09	-0.629050399919939	0.419	0.618	0.000229335523186218	3.07720568042564e-08
Cacna2d1	7.85559149561073e-09	0.686425196708993	0.473	0.303	0.0002439396827132	3.25507934900997e-08
Txn1	7.99770667481825e-09	-0.352824741708016	0.814	0.922	0.000248352785373131	3.29575824511741e-08
Nova2	8.93078984897345e-09	0.489702406809356	0.395	0.22	0.000277327817180172	3.66015977416944e-08
Vim	9.10648760941636e-09	0.688474268913108	0.928	0.904	0.000282783759735206	3.71188353644689e-08
Cadm3	1.02677831955784e-08	0.312185623406021	0.156	0.048	0.000318845471572297	4.16261480901828e-08
Ftl1	1.05417486174046e-08	0.271014306782408	1	0.999	0.000327352919816265	4.25070508766314e-08
Rbfox2	1.11600177566784e-08	0.511655039773105	0.659	0.51	0.000346552031398134	4.47594295053946e-08
Hmgn2	1.1467309124279e-08	-0.502149659695426	0.79	0.899	0.000356094350236236	4.57472438468577e-08
Chac1	1.27818516783178e-08	-0.478876451530136	0.018	0.197	0.000396914840166804	5.07216336441184e-08
Notch1	1.28891453654204e-08	-0.618804630731043	0.521	0.703	0.0004002466310324	5.08782053898174e-08
Onecut2	1.33681557775888e-08	-0.468585035662678	0.623	0.825	0.000415121341361465	5.24927582889612e-08
Fam110a	1.41739533421131e-08	0.500729662673648	0.874	0.779	0.000440143773132638	5.53670052426293e-08
Rrm2	1.58723808478413e-08	-0.826101192366282	0.204	0.415	0.000492885042468015	6.16802364553417e-08
Nkain4	1.72123475320694e-08	0.407739135409681	0.359	0.19	0.000534495027913352	6.65425806652168e-08
Zic1	1.82473996270073e-08	0.602176030028767	0.569	0.419	0.000566636500617459	7.01823062577205e-08
Tspan15	1.9840781653019e-08	-0.424101296863043	0.329	0.566	0.000616115792671198	7.5921358366144e-08
Bhlhe22	2.15607856482047e-08	0.667379958804611	0.731	0.6	0.000669527076733702	8.20842093205764e-08
Cars	2.21747202346893e-08	-0.47087008222402	0.287	0.51	0.000688591587447808	8.39951524041262e-08
Hax1	2.25649609869392e-08	-0.49292114313197	0.246	0.465	0.000700709733527422	8.47666236501368e-08
Metrn	2.26044329733698e-08	-0.555387468679925	0.407	0.607	0.000701935457122053	8.47666236501368e-08
Pgap1	2.60899767669581e-08	0.422617522514137	0.275	0.127	0.000810172048544351	9.7350659578202e-08
Grina	2.69937426636316e-08	0.493658975495528	0.401	0.232	0.000838236690933751	1.00224292067939e-07
Nhs	3.09900285789054e-08	-0.542461613936657	0.251	0.463	0.000962333357460749	1.14495179478714e-07
Cdh13	3.30173940861916e-08	0.261665483199502	0.126	0.035	0.00102528913855851	1.21387478258058e-07
Tpd52	3.34775461045047e-08	-0.572208876254372	0.329	0.553	0.00103957823918319	1.22478827211603e-07
Snrpa1	3.65200107410926e-08	-0.451131257786521	0.479	0.69	0.00113405589354315	1.32961204154463e-07
Ank3	3.69788196655931e-08	0.512471355123447	0.719	0.595	0.00114830328707566	1.33981230672439e-07
Nrp2	3.86631738153499e-08	0.35115792298486	0.114	0.029	0.00120060753648806	1.39410482507271e-07
Nsg1	3.96517713204785e-08	0.533541119852362	0.659	0.509	0.00123130645481482	1.42291045408416e-07
Rpl31	4.31868307034981e-08	0.255358703447086	0.994	0.985	0.00134108065383573	1.53785344589716e-07
Zfpm1	4.32649436112401e-08	0.553527876237989	0.341	0.186	0.00134350629395984	1.53785344589716e-07
6330403K07Rik	4.4705100748355e-08	0.507585418719878	0.623	0.477	0.00138822749353867	1.5813169292126e-07
Chd4	4.49094007896378e-08	0.368629068342647	0.946	0.925	0.00139457162272062	1.5813169292126e-07
D930028M14Rik	4.6671737430345e-08	-0.658623222280785	0.305	0.547	0.0014492974624245	1.6356917323719e-07
Fos	5.11155573671079e-08	-0.616363432098107	0.18	0.395	0.0015872914029208	1.78310083838749e-07
Psat1	5.21603753814237e-08	-0.473063443076915	0.251	0.465	0.00161973613671935	1.81112414518832e-07
Tubb5	5.4596918592215e-08	-0.337940354709334	1	0.995	0.00169539811304405	1.88699027392448e-07
Fn1	5.76647271952644e-08	-0.498514870956147	0.174	0.37	0.00179066277359454	1.98387822919487e-07
Trim71	5.81395203437271e-08	-0.410322454655941	0.078	0.267	0.00180540652523376	1.99107946382627e-07
Uhrf1	6.19724683211292e-08	-0.513575266188193	0.186	0.397	0.00192443105877602	2.11269778367486e-07
Selenoh	6.43464067554427e-08	-0.477344747747297	0.635	0.805	0.00199814896897676	2.1779210430203e-07
Herpud1	6.44664628734009e-08	-0.569291639922402	0.305	0.51	0.00200187707160772	2.1779210430203e-07
Flrt2	6.57905311366496e-08	-0.498626832284606	0.096	0.284	0.00204299336338638	2.21268602477521e-07
Fbxw7	7.0100779629712e-08	0.437638643894474	0.671	0.524	0.00217683950984145	2.34712431795911e-07
Ran	7.52329725186038e-08	-0.320072461363851	0.958	0.99	0.0023362094956202	2.50776575062013e-07
Lbh	7.8364651092451e-08	0.304037029836424	0.24	0.104	0.00243345751037388	2.6005968282893e-07
Pigp	8.92797902424603e-08	0.402476608173642	0.461	0.289	0.00277240532639912	2.94977280536763e-07
Nab2	9.38621053514939e-08	0.302089393009947	0.138	0.043	0.00291469995747994	3.08756925498335e-07
Casz1	9.77123056132624e-08	-0.444894248459219	0.156	0.364	0.00303426022620864	3.20018468165707e-07
Nrep	1.20746765084472e-07	0.564772811219722	0.551	0.391	0.0037495492961681	3.93739451362408e-07
Zmiz1	1.26731453444299e-07	0.518101167974332	0.79	0.716	0.00393539182380583	4.11465757936037e-07
Lgr5	1.3387355935429e-07	-0.326034731571996	0.006	0.155	0.00415717563862876	4.32780903084989e-07
Cdca8	1.35464276167005e-07	-0.686790233934542	0.263	0.471	0.004206572167814	4.36043807404522e-07
Maml3	1.44741081731852e-07	0.401748842366486	0.497	0.33	0.0044946448110192	4.63913723499526e-07
Dut	1.65174860142885e-07	-0.601756975162005	0.419	0.611	0.00512917493201701	5.27153808966655e-07
Cryaa	1.72434377014362e-07	-0.666154820186272	0.12	0.325	0.00535460470942698	5.47990604918523e-07
Dclk1	1.85857154892787e-07	0.446395829468477	0.431	0.273	0.00577142223088572	5.88155553458187e-07
Tmod2	1.89379379356069e-07	0.374932566133387	0.257	0.122	0.00588079786714402	5.96783758475009e-07
Vps37b	1.93626869782704e-07	0.419100754773246	0.533	0.368	0.0060126951873623	6.07615700154928e-07
Tle1	1.99621423110978e-07	0.571180718669828	0.725	0.623	0.00619884405186519	6.23816947221805e-07
Smc2	2.05036940658059e-07	-0.650099583202417	0.353	0.546	0.0063670121182547	6.38081765533378e-07
Ptpru	2.25231639103518e-07	-0.401667026552743	0.066	0.238	0.00699411808908155	6.98031939370408e-07
Hist1h2ap	2.29090428435307e-07	-0.981708115328561	0.186	0.387	0.0071139450742016	7.07069223565764e-07
Eif3f	2.34323681300201e-07	0.28036578835255	0.97	0.952	0.00727645327541514	7.20257217111273e-07
Hmga1	2.42735738599341e-07	-0.378280197094637	0.096	0.278	0.00753767289072532	7.43068587549002e-07
P4ha1	2.85600815723242e-07	0.485816768424191	0.485	0.325	0.00886876213065384	8.70734194278177e-07
Kdm1a	2.88604207542115e-07	0.390377733435456	0.832	0.784	0.0089620264568053	8.7632856541128e-07
Sesn2	2.92547877792072e-07	-0.460061049638962	0.054	0.223	0.0090844892490772	8.8472140461312e-07
Tpx2	3.01603049504501e-07	-0.651323362433062	0.21	0.409	0.00936567949626328	9.07864134937121e-07
Eml4	3.02621378312374e-07	0.389021798656206	0.563	0.398	0.00939730166073414	9.07864134937121e-07
Tenm3	3.21626613337244e-07	0.387697023574366	0.533	0.353	0.00998747122396145	9.61035697222842e-07
Pim1	3.39950743159951e-07	-0.443359683231408	0.108	0.287	0.010556490427346	1.01175816416652e-06
Pja1	3.56547992050096e-07	0.384687647519415	0.437	0.268	0.0110718847971316	1.05696045074139e-06
Mki67	3.60306035377866e-07	-0.671545561533717	0.257	0.459	0.0111885833165889	1.06389577375354e-06
Lpgat1	3.8539620504704e-07	-0.409913773964366	0.21	0.409	0.0119677083553257	1.13351825013835e-06
Sbk1	4.02095498819297e-07	0.46145982855424	0.629	0.489	0.0124862715248356	1.17801415669716e-06
Vsx2	4.58104865028109e-07	-0.516126853093307	0.222	0.406	0.0142255303737179	1.336881901833e-06
Cenpa	4.61282927827978e-07	-0.763487646443726	0.216	0.409	0.0143242187578422	1.34093874368598e-06
Qk	5.34687043860528e-07	0.399704250479451	0.832	0.742	0.016603636773001	1.54832155558068e-06
Smc4	5.56750837972308e-07	-0.5972526074428	0.341	0.553	0.0172887837715541	1.60601203261243e-06
Actb	5.71455372970088e-07	0.265279567152531	1	0.999	0.0177454036968401	1.64211314071864e-06
Itm2b	6.39249843782073e-07	0.519231872470636	0.623	0.51	0.0198506253989647	1.82991367494868e-06
Tgfb2	7.09938076966154e-07	-0.414403184761192	0.102	0.274	0.02204570710403	2.02453824229892e-06
Eif3a	7.43018447826201e-07	-0.321995213365669	0.91	0.963	0.023072951860347	2.11084786314262e-06
Efnb2	7.50124589213972e-07	0.427700987195442	0.539	0.375	0.0232936188688615	2.11932550030678e-06
Tead2	7.51654110775471e-07	-0.386095432150733	0.647	0.834	0.0233411151019107	2.11932550030678e-06
Snrpd1	7.54511848048866e-07	-0.365417142813201	0.802	0.902	0.0234298564174614	2.11941530350805e-06
Atp6v1e1	8.29007279747718e-07	0.399753300466617	0.641	0.515	0.0257431630580059	2.31998305899548e-06
Klf3	8.60923434933866e-07	-0.377794291165848	0.269	0.469	0.0267342554250013	2.40034414944386e-06
Cenpe	8.78848533197999e-07	-0.675033159525517	0.222	0.412	0.0272908835013975	2.44124592555e-06
Top2a	9.2355588455155e-07	-0.82606179581714	0.305	0.492	0.0286791808829793	2.55596647016111e-06
Stmn1	9.4142985917607e-07	-0.313918653685566	0.952	0.977	0.0292342214169945	2.59585439111049e-06
Lrp8	9.45758357935029e-07	0.364877164139531	0.24	0.114	0.0293686342889565	2.59823724707426e-06
Klf7	9.71556910610011e-07	-0.577937329052983	0.665	0.794	0.0301697567451727	2.65937110568434e-06
Serf2	9.91378080518857e-07	0.2623568816323	0.952	0.948	0.0307852635343521	2.70375840141507e-06
Gabarap	1.03019706237521e-06	0.329914168103897	0.898	0.827	0.0319907093779373	2.79944853906306e-06
Gria2	1.03505499848944e-06	0.449665470031146	0.299	0.159	0.0321415628680924	2.80249548327464e-06
Spag9	1.06394411524742e-06	0.408353428780965	0.778	0.698	0.0330386566107781	2.86151743190086e-06
Prdx1	1.06448448466712e-06	-0.331544444410755	0.76	0.893	0.0330554367023681	2.86151743190086e-06
Foxp1	1.09375647934641e-06	-0.415281945158223	0.569	0.717	0.0339644199531441	2.92274217980016e-06
Bnip3l	1.09505407003179e-06	0.339520782312106	0.778	0.679	0.0340047140366973	2.92274217980016e-06
Ptprk	1.21364895166097e-06	0.376809605437731	0.413	0.258	0.0376874408959282	3.22778976505578e-06
Dhfr	1.23143762956336e-06	-0.469947854381415	0.138	0.312	0.0382398327108311	3.2635272868287e-06
Birc5	1.24393359716201e-06	-0.610808033436051	0.234	0.411	0.0386278699926719	3.28503590799826e-06
Phyh	1.37046837465486e-06	0.260790594517759	0.204	0.089	0.0425571544381575	3.60649572277596e-06
Slc38a2	1.42634321659627e-06	-0.386863230058911	0.749	0.859	0.044292235904964	3.74041053303218e-06
A730017C20Rik	1.57089142912256e-06	0.325604360374266	0.419	0.264	0.0487808915485429	4.10511697505896e-06
Ckb	1.58179026341426e-06	0.333392973832086	0.982	0.978	0.0491193330498029	4.11924547764129e-06
Rab15	1.60728289999566e-06	-0.441642629455259	0.222	0.421	0.0499109558935653	4.17114939445241e-06
Dpysl3	1.7796397792821e-06	0.493972546125844	0.808	0.707	0.0552631540660469	4.60251667055715e-06
Fbln1	1.81594298891781e-06	-0.328908604330377	0.048	0.192	0.0563904776348647	4.6776858343111e-06
Tuba1b	1.82117901815846e-06	-0.515215201721366	0.766	0.874	0.0565530720508745	4.6776858343111e-06
Bri3	1.83640604544497e-06	0.33652914608601	0.838	0.805	0.0570259169292027	4.70069806854515e-06
Bicd1	1.85876745089173e-06	0.570218691245526	0.371	0.229	0.057720305652541	4.74175370125442e-06
Myb	1.92449670748688e-06	0.489423727464214	0.497	0.339	0.0597613962575901	4.89278823937343e-06
Epha5	2.21703163798004e-06	-0.331542521739073	0.515	0.754	0.0688454834541941	5.61747881244942e-06
Sema3f	2.250100605459e-06	-0.335863537521884	0.054	0.205	0.0698723741013183	5.68207223600758e-06
Enc1	2.4161054552244e-06	0.348463415373952	0.299	0.168	0.0750273227010834	6.08080232019565e-06
Aars	2.43299312118343e-06	-0.414384551162539	0.246	0.434	0.0755517353921089	6.10282555480793e-06
Cox7a2	2.45876249308316e-06	-0.289081856424964	0.844	0.926	0.0763519516977115	6.14690623270791e-06
Ranbp1	2.53307662243872e-06	-0.334568899945594	0.898	0.948	0.0786596283565897	6.31165271371775e-06
Sdk2	2.72026353014828e-06	0.271640031834189	0.21	0.095	0.0844723434016947	6.755621349706e-06
Zfp568	2.75369050399107e-06	-0.370100585680237	0.12	0.287	0.0855103512204348	6.79548540973984e-06
Stat3	2.75443675274788e-06	0.314688323184531	0.293	0.158	0.08553352448308	6.79548540973984e-06
Nup62	2.804844607827e-06	-0.385653789027777	0.21	0.385	0.0870988396068517	6.89715887170573e-06
Erh	2.83338995687491e-06	-0.342034782681819	0.647	0.826	0.0879852583308366	6.94458322763458e-06
Nrip1	2.90266835641697e-06	-0.344619680466712	0.635	0.807	0.090136560471816	7.09120933978086e-06
Spc24	2.91552871994335e-06	-0.47284614390785	0.186	0.362	0.0905359133404007	7.09950175310879e-06
Mcm3	2.98194701180779e-06	-0.344076072178323	0.168	0.348	0.0925984005576672	7.23773546555288e-06
Fam162a	3.02667350326349e-06	0.513479561666688	0.593	0.498	0.0939872922968411	7.32259718531489e-06
Cks2	3.11562097351581e-06	-0.632028010587627	0.377	0.563	0.0967493780905864	7.51355540236931e-06
Ubc	3.26742111276021e-06	-0.315889296093105	0.838	0.899	0.101463227814543	7.85437767490434e-06
Chd7	3.2954838037661e-06	-0.291295716418968	0.94	0.962	0.102334658558349	7.8965266863405e-06
Nrg1	3.33100958580551e-06	0.253223086899443	0.192	0.084	0.103437840668018	7.95623308711507e-06
Cdc42bpa	3.38310221210163e-06	0.329739759584905	0.437	0.289	0.105055472992392	8.05500526690865e-06
Rtn3	3.52676025985108e-06	0.396914020627453	0.772	0.729	0.109516486349156	8.37047530027946e-06
Ankrd12	3.64172614760723e-06	0.399979155080647	0.503	0.345	0.113086522061647	8.61607132714643e-06
Hadh	3.65795951124433e-06	0.318527199797108	0.305	0.17	0.11359061670267	8.62726299821775e-06
Cryga	3.69388851891076e-06	-0.319276673923247	0.012	0.139	0.114706320177736	8.68469087518203e-06
Dpp6	3.70759059167339e-06	0.420215168769294	0.24	0.124	0.115131810643234	8.6896654492345e-06
Crybg3	3.81930137873743e-06	-0.413086593392944	0.275	0.45	0.118600765713933	8.92360135219026e-06
Rab3a	3.94316607927201e-06	0.268163996658293	0.186	0.08	0.122447136259634	9.18439304178264e-06
Cbx1	3.98844843397222e-06	-0.279437078849098	0.922	0.945	0.123853289220139	9.2611031748581e-06
Trmt112	4.12655136045932e-06	0.394554513845268	0.623	0.528	0.128141799396343	9.55220222328546e-06
Cenpf	4.20101815237353e-06	-0.720435563042644	0.263	0.445	0.130454216685655	9.69465727470815e-06
Cuta	4.22633460089932e-06	0.302582584594999	0.491	0.343	0.131240368361727	9.72316242538187e-06
Hmmr	4.73050901107808e-06	-0.638173545422538	0.174	0.34	0.146896496321008	1.08497913098121e-05
Hmx1	4.74570269790349e-06	-0.410620846716523	0.234	0.415	0.147368305877997	1.08514543397183e-05
Atp2b1	4.79380208935273e-06	-0.349450493979284	0.545	0.74	0.14886193628067	1.09281202644819e-05
Rif1	4.912922484508e-06	-0.413845830991561	0.323	0.515	0.152560981911427	1.11657329193364e-05
Necab2	5.21158730818089e-06	0.317756332626944	0.24	0.12	0.161835420680941	1.18087325714069e-05
Cyfip2	5.7222095184529e-06	0.401896033666296	0.347	0.215	0.177691772176518	1.29097097245338e-05
Btbd17	5.74373539008399e-06	-0.443742383436274	0.437	0.608	0.178360215068278	1.29097097245338e-05
Zic5	5.74912406399237e-06	0.406851046195506	0.731	0.616	0.178527549559155	1.29097097245338e-05
R3hdm2	5.84606258224678e-06	0.295017868767891	0.551	0.383	0.181537781366509	1.30881998110003e-05
Ssbp2	6.05243529665492e-06	-0.335427130468715	0.192	0.377	0.187946273267025	1.35099002157476e-05
Crabp2	6.15803443656064e-06	-0.389008130975371	0.21	0.393	0.191225443358517	1.37048244137106e-05
Cdh4	6.47119817373431e-06	-0.394934549622503	0.15	0.309	0.200950116888971	1.43591675452684e-05
Chrna3	6.55483599195927e-06	-0.490035040948745	0.275	0.453	0.203547322058311	1.45018495397329e-05
Akap9	6.62094812753089e-06	0.320531770703369	0.862	0.82	0.205600302204217	1.46050326342593e-05
Smdt1	6.74935310048535e-06	-0.314628357142517	0.599	0.756	0.209587661829372	1.48446182561994e-05
Kif21b	6.91592927748487e-06	0.425895428623765	0.251	0.136	0.214760351853738	1.51665115734317e-05
Hdac9	7.00881877251329e-06	0.277432659477236	0.216	0.105	0.217644849342855	1.53103990762265e-05
Pde10a	7.0223697096292e-06	0.269521146454433	0.305	0.169	0.218065646593116	1.53103990762265e-05
Trim9	7.10483214842972e-06	0.409887170393254	0.455	0.311	0.220626352705188	1.5445287279195e-05
Pou3f1	7.27984578044672e-06	0.424638921000166	0.293	0.17	0.226061051020212	1.57660781574894e-05
Gpi1	7.29443882753178e-06	0.375018312026246	0.659	0.533	0.226514208911344	1.57660781574894e-05
Car3	7.46550916128144e-06	-0.353898292846888	0.024	0.149	0.231826455985273	1.60894593993134e-05
Mycbp2	7.58268285303463e-06	0.356804274756169	0.725	0.647	0.235465050635284	1.62951637242865e-05
Myl6	7.74091576198853e-06	0.288672854646774	0.916	0.922	0.24037865715703	1.65876766328326e-05
Azin1	8.05155898336783e-06	-0.340575007808585	0.341	0.54	0.250025061110521	1.72041858618971e-05
Hspa9	8.23236954558902e-06	-0.378394309986109	0.605	0.761	0.255639771499176	1.75405601113403e-05
Pcdh10	8.30794575711783e-06	0.31393513262281	0.228	0.114	0.25798663959578	1.76514428267376e-05
Pck2	8.33510623126368e-06	-0.335862660587029	0.042	0.175	0.258830053799431	1.76591233713214e-05
Cst3	9.54460112095279e-06	0.342596159883449	0.79	0.735	0.296388498608947	2.01646502555341e-05
Cryge	1.02993521504127e-05	-0.46155842415551	0.06	0.206	0.319825782326765	2.16980733505885e-05
Otx2	1.05008816356612e-05	-0.675377780090925	0.138	0.293	0.326083877432188	2.20606757051706e-05
Eftud2	1.08903610121572e-05	-0.307532628299295	0.228	0.407	0.338178380510518	2.28150021204411e-05
Psme1	1.09554959915648e-05	0.357359416991208	0.389	0.251	0.340201017026062	2.28875264447733e-05
Mxra7	1.12866156083498e-05	0.29631440729053	0.341	0.206	0.350483274486085	2.35137825173954e-05
Map2	1.13668299497035e-05	0.520226677226004	0.551	0.409	0.352974170428143	2.36152976794394e-05
Ptprd	1.17116955775274e-05	0.34361368404745	0.533	0.384	0.363683282768958	2.41979041104663e-05
Fhl2	1.17117855894657e-05	-0.340821166270765	0.114	0.274	0.363686077909679	2.41979041104663e-05
Arpc5	1.29182849907717e-05	0.383823147228342	0.695	0.589	0.401151503818434	2.66173454480186e-05
Evl	1.3217142435797e-05	0.351435258789758	0.647	0.572	0.410431924058804	2.71585118543774e-05
Dusp1	1.32711167739749e-05	-0.306707524006329	0.12	0.273	0.412107989182243	2.71949114220797e-05
Rorb	1.36589272838185e-05	-0.317577103572757	0.934	0.976	0.424150668944416	2.78474440051783e-05
Gm26700	1.36638125252075e-05	0.312342214149266	0.21	0.102	0.424302370345267	2.78474440051783e-05
Jarid2	1.39204415395443e-05	0.306142203006039	0.335	0.195	0.43227147112747	2.82935803649275e-05
Spc25	1.44764192448179e-05	-0.449526709018615	0.168	0.318	0.449536246809331	2.93440930638201e-05
Nrcam	1.47414382059516e-05	0.350837467582874	0.287	0.163	0.457765880609415	2.98007510901986e-05
Fzd5	1.5298632764386e-05	-0.33757404227739	0.126	0.275	0.475068443232479	3.08440176701331e-05
Tacc2	1.54046489514612e-05	-0.430356666381658	0.132	0.283	0.478360563889725	3.09744952107129e-05
Snx2	1.64131711378463e-05	0.277172669193225	0.311	0.185	0.509678203343542	3.29141132443442e-05
Mark3	1.65468361011864e-05	0.285670165887012	0.737	0.619	0.513828901450142	3.30936722023728e-05
Podxl2	1.66205295169227e-05	0.392627976701412	0.545	0.429	0.516117303089002	3.3152651961947e-05
Ddit3	1.72784059394269e-05	-0.386156960231792	0.269	0.44	0.536546339637023	3.4373486616897e-05
Lockd	1.82463629598905e-05	-0.372208466588467	0.12	0.265	0.566604308993479	3.62031011108938e-05
Tubb4b	1.91415683952936e-05	-0.4800246159265	0.443	0.61	0.594403123379051	3.78790931305281e-05
Scrn1	1.99263122246144e-05	0.402723848123807	0.605	0.493	0.618771773510951	3.93282478117389e-05
Pa2g4	2.02911797513988e-05	-0.361334769944874	0.449	0.643	0.630102004820188	3.99432672271631e-05
Numbl	2.08676903514712e-05	0.373972930590068	0.371	0.24	0.648004388484234	4.09705962397994e-05
Mfap4	2.17259463574394e-05	0.418129225886057	0.431	0.302	0.674655812237566	4.25442813787978e-05
Foxn3	2.18417027511172e-05	-0.407581514313023	0.605	0.751	0.678250395530441	4.26595756857757e-05
Pnrc2	2.19614562180956e-05	-0.39631426286246	0.317	0.465	0.681969099940523	4.27820575677187e-05
Rad51ap1	2.26844249584043e-05	-0.330267958077684	0.108	0.251	0.70441944823333	4.40759552300602e-05
5430416N02Rik	2.29507964745065e-05	-0.362248556362349	0.24	0.398	0.712691082922849	4.44782877412916e-05
Myl12b	2.31846307917275e-05	0.373190470641634	0.527	0.4	0.719952339975513	4.47623509426485e-05
Grid2	2.3216739355587e-05	0.320027806642463	0.299	0.174	0.720949407209043	4.47623509426485e-05
Robo2	2.4291135793574e-05	-0.345525390272663	0.269	0.449	0.754312639797853	4.671372267995e-05
Lig1	2.45272587220046e-05	-0.406849536704466	0.228	0.395	0.761644965094409	4.70471714616457e-05
Prdx6	2.49437748598248e-05	-0.367599177145079	0.778	0.886	0.774579040722138	4.77240590430321e-05
Mcm6	2.50409295817609e-05	-0.457088221935417	0.228	0.384	0.777595986302423	4.77880335529789e-05
Ago1	2.55870972453642e-05	0.34700860695078	0.713	0.595	0.794556130760296	4.87064033858457e-05
Dtl	2.69859582482985e-05	-0.427438666997462	0.174	0.321	0.837994961484412	5.12391612309464e-05
Calm2	2.72547309122137e-05	-0.27842865695227	0.964	0.973	0.846341159016972	5.14914153746125e-05
Ebf3	2.72561225382949e-05	0.313655007718199	0.443	0.302	0.846384373181672	5.14914153746125e-05
Incenp	2.7425054170274e-05	-0.421480601998946	0.198	0.348	0.85163020714952	5.16803784615717e-05
Asns	2.75905891835507e-05	-0.379417471909416	0.126	0.263	0.856770565916799	5.18620097435163e-05
Clns1a	2.83330475066754e-05	-0.313359423381813	0.383	0.574	0.87982612422479	5.30601421224121e-05
Nusap1	2.83694893214497e-05	-0.498302447436675	0.192	0.336	0.880957751898977	5.30601421224121e-05
Car14	2.96475063357106e-05	-0.286396565674913	0.054	0.177	0.920644014242821	5.53125118203556e-05
Msra	3.10232871151901e-05	-0.313208137368166	0.204	0.381	0.963366134788	5.77356459960114e-05
Gsk3b	3.1530557225352e-05	0.316975800876932	0.874	0.832	0.979118393518856	5.85344502945891e-05
Bcl11a	3.24709147822231e-05	0.340815237047903	0.455	0.324	1	6.00890532456981e-05
C1qtnf4	3.25282074903379e-05	0.27647975982908	0.156	0.069	1	6.00890532456981e-05
Nucks1	3.28263641666867e-05	-0.437901636092294	0.79	0.873	1	6.0490843059005e-05
Ppfia2	3.32340348221873e-05	0.269726133851474	0.12	0.046	1	6.10919757760795e-05
Tra2b	3.3339545186239e-05	-0.311384454244318	0.784	0.872	1	6.11360853048392e-05
E2f1	3.41829460272162e-05	-0.330101711291278	0.251	0.425	1	6.25297793180784e-05
Ints2	3.55163412653772e-05	-0.306656253103684	0.108	0.248	1	6.48108417251409e-05
Pkig	3.69468447212878e-05	-0.339724638873931	0.443	0.631	1	6.7257605681956e-05
Cd59a	3.74126453455192e-05	-0.392018054866762	0.126	0.267	1	6.79406392473109e-05
Chaf1a	4.20945806063099e-05	-0.342473111075331	0.12	0.26	1	7.62582981998368e-05
Rcc2	4.35388558810469e-05	-0.263620010097106	0.641	0.781	1	7.86846793030968e-05
Rnd2	4.37235717795482e-05	0.340690732744125	0.281	0.166	1	7.88285548910123e-05
Casp8ap2	4.38962469047619e-05	-0.306239183658198	0.359	0.548	1	7.89500843610825e-05
Ppp1r14b	4.40818097184856e-05	-0.274560503204074	0.988	0.996	1	7.9094156193455e-05
Fam184a	4.44316589017953e-05	0.292876238335057	0.311	0.192	1	7.94615555983279e-05
Dpysl5	4.44984711350636e-05	0.315541842550038	0.521	0.383	1	7.94615555983279e-05
Egr1	4.47059775620863e-05	-0.422289667616895	0.114	0.253	1	7.95404854103343e-05
Selenow	4.47547797908814e-05	0.252749934719688	0.94	0.907	1	7.95404854103343e-05
Fen1	4.59399115094493e-05	-0.329662034339074	0.156	0.301	1	8.14537438110803e-05
Rnf187	4.69492572538467e-05	0.291746000964081	0.623	0.505	1	8.30470352367572e-05
Tle4	4.75221222731275e-05	-0.315165557228665	0.575	0.756	1	8.38625687172839e-05
Enox2	4.87154983616451e-05	-0.285767601034556	0.048	0.168	1	8.5766722467685e-05
Slc1a4	4.91094732628861e-05	-0.256865021000668	0.048	0.169	1	8.62326239660446e-05
Slc7a5	4.92100840766228e-05	-0.353293928221904	0.102	0.233	1	8.62326239660446e-05
Hat1	4.95448339123354e-05	-0.313526686942876	0.323	0.508	1	8.62969099122969e-05
Fam84a	4.96208196898336e-05	0.264621032408046	0.162	0.074	1	8.62969099122969e-05
Ccnb1	4.96270146367004e-05	-0.517560712509956	0.162	0.309	1	8.62969099122969e-05
Rnd3	4.97540470529804e-05	0.429911253028552	0.479	0.361	1	8.62969099122969e-05
Plxna2	4.98220826560328e-05	0.251957298020086	0.18	0.087	1	8.62969099122969e-05
Npdc1	5.06276763978059e-05	0.302647555229461	0.269	0.157	1	8.74902241897568e-05
Ap1s2	5.11626188251727e-05	0.268715431038182	0.251	0.139	1	8.82114117675392e-05
Lbr	5.25399013393958e-05	-0.351365172666947	0.174	0.326	1	9.03782706526304e-05
Hells	5.39847264693114e-05	-0.437591054854492	0.246	0.395	1	9.26511323844016e-05
Rnf121	5.43223130671813e-05	-0.374085830350777	0.323	0.492	1	9.30176593616117e-05
Ube3a	5.51408536060891e-05	0.309079051497572	0.856	0.798	1	9.40717311774075e-05
Pgam1	5.51887489574124e-05	0.281195177287851	0.874	0.834	1	9.40717311774075e-05
Mtcl1	5.90504916819829e-05	-0.266117966116906	0.186	0.346	1	0.000100343692203924
Ndufb4	5.92309480124289e-05	0.307928560439681	0.557	0.434	1	0.000100343692203924
Kat7	5.92696741951179e-05	-0.252848818377133	0.138	0.281	1	0.000100343692203924
Pbk	6.0499686501998e-05	-0.364327080713109	0.168	0.307	1	0.00010219541638851
Cdk1	6.16614859814103e-05	-0.484192806462483	0.228	0.384	1	0.000103923852777658
Pfdn6	6.24964799688916e-05	-0.324851511440146	0.527	0.697	1	0.000105094977526163
H1fx	6.29987581916184e-05	-0.42925073766583	0.455	0.625	1	0.000105702614415467
Cyp1b1	6.37358129085013e-05	-0.251419252264962	0.012	0.11	1	0.000106700579645928
Sox11	6.39739900793329e-05	0.29008375873348	1	0.997	1	0.000106860785210467
Atp6v0b	6.52175636358203e-05	0.31818912719683	0.713	0.614	1	0.000108695939393034
Pcdh9	6.5881084139234e-05	0.282309737160959	0.234	0.125	1	0.000109351454194925
Gm266	6.59024763948084e-05	-0.394618198034749	0.042	0.155	1	0.000109351454194925
H1f0	6.6233012623949e-05	-0.479850341711907	0.593	0.72	1	0.00010965730566879
Psd3	6.65406794977106e-05	0.291048026796587	0.251	0.144	1	0.000109924030007231
Tle3	6.75747963064823e-05	-0.288940723908503	0.156	0.296	1	0.000111387026878817
Mbp	6.92048326261069e-05	0.346113199047981	0.317	0.203	1	0.000113823737871886
Fyttd1	6.99124791940734e-05	0.34182486157905	0.611	0.523	1	0.000114736016182834
Rpl27	7.17601295208319e-05	0.269562884363749	0.97	0.958	1	0.000117511129128
Dach1	7.19731460123953e-05	-0.389444955131215	0.353	0.526	1	0.000117603179758816
Ndufa12	7.25194809280293e-05	-0.31811631051702	0.587	0.734	1	0.000118019362872276
Olfm1	7.25425683788254e-05	0.28897123391069	0.808	0.739	1	0.000118019362872276
Rpa2	7.34967516065092e-05	-0.279731798423583	0.12	0.257	1	0.000119312908452125
Cox5b	7.55821940665063e-05	-0.256990009116655	0.802	0.891	1	0.000122433359718963
Larp7	7.76684964534933e-05	-0.324386649323931	0.461	0.643	1	0.000125541750733017
Eid1	8.01103502825189e-05	0.288382896849478	0.88	0.838	1	0.000129210242391159
Ddah1	8.46211987458336e-05	0.27435377703316	0.174	0.084	1	0.000136192916436427
Esco2	8.51480109608325e-05	-0.342388247749936	0.114	0.239	1	0.000136747340943521
Atad2	8.92455532927963e-05	-0.483003337973994	0.204	0.347	1	0.000143021720020507
Hey1	9.09584033237411e-05	-0.356195934017415	0.078	0.196	1	0.000145455868854597
Chgb	9.24550539405282e-05	0.371080475866568	0.192	0.096	1	0.000147534660543396
Sox4	9.5023113366209e-05	0.269401607822336	0.982	0.983	1	0.000151233916989744
Phip	9.51765450922123e-05	-0.26345146361541	0.874	0.925	1	0.000151233916989744
Mcm5	9.56633882126672e-05	-0.324019963439715	0.174	0.323	1	0.000151686133529599
Fbxo5	9.73731003886616e-05	-0.399233954282723	0.192	0.333	1	0.000154018177854906
Lrrc59	9.75487820267175e-05	-0.307083248547554	0.425	0.596	1	0.000154018177854906
Plekha1	9.77502035452471e-05	-0.307484976946398	0.246	0.415	1	0.000154018177854906
Ninl	9.95498157968588e-05	-0.285016463504912	0.108	0.233	1	0.000156524867605124
Sf1	0.000100525592194522	-0.289013039363331	0.449	0.615	1	0.00015749981148388
Dek	0.000100589879601038	-0.42462547422006	0.677	0.785	1	0.00015749981148388
Usp36	0.000103254893282625	-0.293473474461175	0.156	0.294	1	0.000161335770754102
Ccna2	0.000104440929679423	-0.438015639622042	0.216	0.355	1	0.000162849682452323
Sstr2	0.00010538417254354	0.326452256534087	0.575	0.428	1	0.000163979521592646
Rfc3	0.00010734255082438	-0.34879966052328	0.263	0.405	1	0.000166547486598115
Kpnb1	0.00010747864468465	-0.323727522533058	0.497	0.659	1	0.000166547486598115
Tmpo	0.000110280666070684	-0.367492679610042	0.587	0.731	1	0.000170537112480439
Pea15a	0.000113371692558389	0.373362413008901	0.551	0.447	1	0.000174956315676526
Fbxl7	0.000115054516671708	-0.307679668306949	0.174	0.324	1	0.000177119909659424
Mpp6	0.000115458155805371	-0.333448138151164	0.329	0.486	1	0.000177119909659424
Aplp1	0.000115522640702098	0.328279792659964	0.323	0.206	1	0.000177119909659424
Tra2a	0.00011571834097749	-0.294185558439732	0.665	0.794	1	0.000177119909659424
Snrpc	0.000119752481351529	-0.301158473764325	0.665	0.791	1	0.000182921305526776
Myo1b	0.000121052622464968	-0.312690513583309	0.383	0.592	1	0.00018427191718881
Eif4h	0.000121128073565444	-0.28231980087734	0.563	0.74	1	0.00018427191718881
Ostf1	0.000122747182360833	0.289775266544602	0.234	0.132	1	0.000186357058240132
Uba52	0.000123819154643519	-0.306920558361627	0.617	0.753	1	0.000187458181459029
Gmnn	0.000123972344004905	-0.356061547025374	0.204	0.353	1	0.000187458181459029
Exosc8	0.000126623170199166	-0.304828305492019	0.293	0.441	1	0.00019086004345511
Apc	0.000126731068854193	0.341248801257982	0.587	0.482	1	0.00019086004345511
Ap4m1	0.000130233158813999	-0.281257475678419	0.144	0.269	1	0.000195535493312406
Crybb1	0.000130356995541604	-0.27358133054457	0.048	0.162	1	0.000195535493312406
Ncapd2	0.000132093405166544	-0.313931665296426	0.138	0.263	1	0.00019774461851279
Pabpc4	0.000133967984424261	-0.290179336725696	0.21	0.355	1	0.000200151371151784
Mnt	0.000138019035415482	-0.274933088121766	0.126	0.257	1	0.000205608554982405
Orc6	0.000138168948948176	-0.358208058156169	0.359	0.509	1	0.000205608554982405
Kdm5b	0.000139412262912738	0.333742040091018	0.79	0.722	1	0.000207047915216937
Nrf1	0.000142760473551141	-0.300075140502843	0.18	0.316	1	0.000211601492417699
Prpf38b	0.000143576993873038	-0.319567783459683	0.563	0.706	1	0.000212205559313318
Ebf1	0.000143733898841554	-0.616419358433973	0.18	0.313	1	0.000212205559313318
Gdi1	0.000148016544846533	0.391121428793621	0.449	0.34	1	0.000218099034646169
Gpt2	0.000155203165942493	-0.251843096653178	0.03	0.129	1	0.000228239949915432
Lsm8	0.000156954733102017	-0.303052620310483	0.515	0.659	1	0.000230364089680064
Gad2	0.000164884212908641	-0.344802685385522	0.078	0.197	1	0.000241529608752892
Ina	0.000166474995429181	0.705043963313891	0.275	0.173	1	0.000243384496241493
Sdf2	0.000168079511392703	0.269352235879165	0.377	0.253	1	0.000245252205339548
Ube2l3	0.000169621014611824	-0.273540592999302	0.689	0.801	1	0.000247020895065763
Plxna1	0.000173996943815873	0.267713146095108	0.192	0.101	1	0.000252902534616094
Baz1a	0.00017526223353224	-0.295732168449591	0.509	0.666	1	0.000254248888102862
Hist1h3e	0.000179000340177905	-0.423777046613542	0.222	0.358	1	0.000259170376705462
Tardbp	0.000179662079366437	-0.281177266693409	0.593	0.743	1	0.000259627282321441
Kif20b	0.00018036813696421	-0.276348017549535	0.126	0.258	1	0.000259967134134001
Phf5a	0.000180590502511752	-0.287909622574715	0.563	0.723	1	0.000259967134134001
Kif5c	0.000182140370490954	0.41560931897679	0.701	0.63	1	0.000261695934613439
Ptprs	0.000183309486296498	-0.296889150708078	0.623	0.767	1	0.000262872112279872
Frmd4a	0.000189418337693558	0.484909222770711	0.539	0.451	1	0.000271114032958337
Ect2	0.000190539933650826	-0.260177529638804	0.09	0.206	1	0.000272199905215466
Vldlr	0.000191596900819998	-0.410505505747198	0.144	0.265	1	0.000273189497366918
Rufy3	0.000195796687628902	0.352729408250859	0.623	0.506	1	0.000278648037422536
Tax1bp3	0.000197796989246361	-0.268301235061764	0.156	0.29	1	0.000280961632452218
Ptp4a1	0.000199375930639717	-0.284822750817512	0.461	0.612	1	0.000282289248327682
Dtymk	0.000199484402151562	-0.315785879937262	0.479	0.621	1	0.000282289248327682
Pdcd4	0.000202284845765913	0.287083069915846	0.371	0.258	1	0.000285713058991403
Acsl6	0.000203927092596005	-0.251597060524801	0.102	0.229	1	0.000287491201968052
Cit	0.000207597220842106	-0.282619875570155	0.084	0.197	1	0.000291587641319118
Nudcd2	0.000207610400619212	-0.34588449898873	0.551	0.704	1	0.000291587641319118
2610318N02Rik	0.000208335320385513	-0.280727464835531	0.108	0.227	1	0.000292058860353523
Sorbs2	0.000209381241042923	0.737818547202734	0.599	0.546	1	0.000292977482802598
Higd2a	0.000213927867229753	0.305862106926775	0.533	0.44	1	0.000298781937471722
Cryba1	0.000215076614490199	-0.352392591525598	0.072	0.191	1	0.000299827994177787
Tmed4	0.000224533516140291	0.282948222001229	0.383	0.267	1	0.000311966809902613
Dbf4	0.000224616103129881	-0.38481954093528	0.281	0.425	1	0.000311966809902613
Ptbp1	0.000226090990116757	-0.278861131807675	0.401	0.551	1	0.000313434829182195
Tipin	0.000229173727148689	-0.287562610036697	0.263	0.433	1	0.00031712231616516
Itga6	0.000235298155894684	-0.419157757462083	0.251	0.378	1	0.00032499745289321
Fgd4	0.00023662047401799	0.359113515385236	0.737	0.665	1	0.000326223079988038
Ndc80	0.000243681555355573	-0.321075872562259	0.126	0.242	1	0.000335341589938863
Clspn	0.000245263111179737	-0.46262236832256	0.24	0.373	1	0.000336899877994144
Plk4	0.000247513319010636	-0.252471483192888	0.162	0.297	1	0.000339369267382042
Lrba	0.00025094501830357	0.250612149945546	0.251	0.152	1	0.000343446649138097
Slc24a5	0.000252451821842588	-0.315428841413283	0.24	0.385	1	0.000344879538036323
Prc1	0.000255295719107942	-0.461128742388276	0.257	0.392	1	0.000348130526056285
Hist1h2ae	0.000256580722360172	-0.444898156116722	0.246	0.384	1	0.000349247807205315
Asap2	0.000257957207503385	-0.264170863154134	0.246	0.395	1	0.000350485336281773
Plekhh2	0.000259145424959049	-0.291982367692936	0.096	0.215	1	0.00035146305374193
Dnajb11	0.000263605689794715	-0.283867578204797	0.305	0.456	1	0.000356866908566852
Mir124-2hg	0.000270200436323379	0.333837522890294	0.754	0.731	1	0.000365135724761323
Prmt1	0.000273138126651912	-0.252971002185727	0.892	0.941	1	0.000368145858385562
Sh3bgrl	0.00027358217372319	0.250248709081326	0.82	0.728	1	0.000368145858385562
Dnajc9	0.000273900518638858	-0.329487793581281	0.383	0.534	1	0.000368145858385562
Cirbp	0.00027808114815613	0.276736172852282	0.707	0.64	1	0.000373096352624503
Gamt	0.00029448124572312	0.317092122849962	0.293	0.181	1	0.000394394525522036
Lsm6	0.000296143712048005	-0.287845745948336	0.479	0.636	1	0.000395914053540113
Nsmce4a	0.000304255657363028	-0.362883806085594	0.461	0.609	1	0.000406035129932866
Hnrnph3	0.000308192061964961	-0.307870504826781	0.778	0.885	1	0.000410557809011937
Syt11	0.000309697418649168	-0.322866713146001	0.689	0.805	1	0.000411831673735595
Lmnb1	0.000312763092973034	-0.320737116776876	0.725	0.812	1	0.000415172247309337
Rhoq	0.000319472040251718	-0.294295624255514	0.186	0.322	1	0.000423328675245209
Sulf2	0.000323266074292976	-0.30044428317064	0.251	0.384	1	0.000426924072864643
Rtraf	0.000323323831182823	0.271258007457936	0.832	0.816	1	0.000426924072864643
Nars	0.000331144995833099	-0.362009421359766	0.431	0.582	1	0.000436482859182467
Epb41l4a	0.000339482920465608	0.271820737064194	0.287	0.187	1	0.000446688053244222
Kif5a	0.000345145620439373	0.275600133670979	0.186	0.1	1	0.000453343634552592
Tbl1x	0.00035446424989623	-0.29401963662401	0.491	0.657	1	0.000464769558430371
Gemin7	0.000355432444912597	0.337360618763829	0.395	0.302	1	0.000465225713236383
Klc1	0.000359699330239503	0.273995382681838	0.635	0.538	1	0.000469990414076006
Meis2	0.000360880203540661	0.377010453878183	0.281	0.18	1	0.000470385375908426
Tex30	0.000361255968697671	-0.262009163011304	0.234	0.379	1	0.000470385375908426
Macf1	0.00038138511470518	0.306540594587116	0.808	0.758	1	0.000495734551176577
Cdc45	0.000402870332813931	-0.267060203525	0.09	0.197	1	0.000522755622163405
Hspa13	0.000405167581173398	-0.256963783102338	0.192	0.323	1	0.000524828473022537
Clic4	0.000410204627653787	-0.28316719959373	0.317	0.467	1	0.000530437018517828
Pkp4	0.000425498939891067	-0.28766026323752	0.174	0.298	1	0.000549267134110672
Acot13	0.000429519054279167	0.259563822445482	0.24	0.146	1	0.000553503935926761
Fnbp1l	0.000431889166548625	0.271159443479827	0.754	0.667	1	0.000555603559024817
Draxin	0.000435716842682342	0.261103684512477	0.198	0.108	1	0.00055956786303383
Tmem176b	0.000452432811712791	0.31398734478287	0.503	0.383	1	0.00058004206629845
Nufip2	0.000453946184724376	0.262270273847767	0.593	0.521	1	0.000580989144271812
U2af1	0.000479986145873932	-0.258409200636044	0.778	0.888	1	0.000612847415023594
Zbtb18	0.000480472373378497	0.306859335011961	0.701	0.613	1	0.000612847415023594
Mcm7	0.000486943498223986	-0.310036762406608	0.461	0.603	1	0.000620046899266536
Ncapg	0.000495822837350061	-0.304644511873617	0.108	0.213	1	0.000630283267817874
Apbb1	0.000502861788751074	0.303574802326699	0.299	0.205	1	0.0006381494781105
Dll4	0.000509238658509617	-0.337920451479576	0.096	0.208	1	0.000644994285346449
Mkrn1	0.000509975481613926	0.317315067958366	0.659	0.572	1	0.000644994285346449
Vps28	0.000522501685241248	0.318980102620447	0.395	0.288	1	0.000659724350052081
Sgo2a	0.000529300295647149	-0.276369170461912	0.132	0.255	1	0.000667185246614054
Luc7l	0.000541622015664572	-0.271617947878924	0.557	0.682	1	0.000681571328436962
Purb	0.000543107118948478	-0.293443437768311	0.665	0.805	1	0.000682295375563415
Eif2s1	0.000548134266287899	-0.28570802501751	0.479	0.61	1	0.00068651808450612
Cdc20	0.000548299110158888	-0.45963659457678	0.18	0.303	1	0.00068651808450612
Thsd7a	0.000552302687988014	-0.372987778936195	0.246	0.377	1	0.000690378359985018
Trp53bp1	0.000556323159699308	0.359580735307333	0.569	0.508	1	0.00069424687150496
Hist1h3c	0.000557929509937659	-0.465853288207456	0.216	0.345	1	0.000695094904407382
Glrx	0.000560494425904053	-0.256744068327378	0.132	0.251	1	0.000697132370527429
Slc2a1	0.000575464844427179	-0.428284550778654	0.545	0.664	1	0.000714567273709245
Hes5	0.000578594635290752	-0.394643437032938	0.371	0.521	1	0.000717266076806718
Txnip	0.000591079849103725	-0.255150786588207	0.15	0.277	1	0.000731534466712531
Eprs	0.000607541594351244	-0.26714326738427	0.772	0.854	1	0.000750669185771719
Mtf2	0.000611089155350615	-0.304261526552122	0.449	0.589	1	0.000753810635712108
Dnmt3b	0.000618889399488921	-0.250418503863386	0.102	0.208	1	0.000762179063410002
Ube2e1	0.000623869724063107	-0.271470250827534	0.623	0.753	1	0.000767052939421853
Tbc1d9	0.000625563979600712	0.286752905195797	0.24	0.151	1	0.000767877225369123
H2afx	0.00063510496160771	-0.442889635350353	0.431	0.564	1	0.000778314903931018
Tbcb	0.000654337345660759	-0.273018736877454	0.557	0.688	1	0.000800575871526214
Knl1	0.000658387985438273	-0.373837936173402	0.168	0.283	1	0.000804219851919714
Ezr	0.000660151556460683	0.308267378511612	0.257	0.164	1	0.00080506287373254
Smc1a	0.000691011508723809	-0.305608209351269	0.671	0.78	1	0.000841328947309832
Aurkb	0.000700953854544237	-0.289439406029508	0.126	0.236	1	0.000852050876674518
E2f7	0.000702850546070985	-0.282149381695947	0.102	0.206	1	0.00085297396367838
Yrdc	0.000709486236308284	-0.280230095999028	0.365	0.511	1	0.000859635989064965
Ppp4r3b	0.00071593655423626	-0.291060752594952	0.413	0.555	1	0.000866052283350315
Atxn10	0.000724150851600591	0.30870037661259	0.659	0.578	1	0.000874174848896021
Bahcc1	0.0007249823413511	0.256219997161514	0.281	0.185	1	0.000874174848896021
Hist1h1e	0.000729152261430825	-0.611531729077285	0.521	0.627	1	0.00087779164698735
Scg5	0.000747857974977077	0.270037025392935	0.599	0.51	1	0.000898385392947708
Hba-x	0.00074865449412309	-0.286786211391632	0.066	0.163	1	0.000898385392947708
Rprm	0.000750852941901543	0.316143970775482	0.419	0.31	1	0.000899584195568941
Ckap2l	0.000761848420111421	-0.305441606470066	0.138	0.253	1	0.000911301937932322
Kif22	0.000765237305515662	-0.323027825668175	0.138	0.247	1	0.000913781588517385
Frat2	0.000767083933312364	-0.269795825385648	0.168	0.285	1	0.000913781588517385
Gnai2	0.000767576534354603	-0.252108644286112	0.76	0.884	1	0.000913781588517385
Kif4	0.000783344096648924	-0.308539568365698	0.168	0.278	1	0.000931074599820432
Gpm6a	0.000785480044784334	0.257801990718626	0.491	0.378	1	0.000931690340954367
Msi2	0.000786346647765486	0.266732506693539	0.808	0.796	1	0.000931690340954367
Eif6	0.000837454285516723	-0.262821353396727	0.479	0.612	1	0.000990679359838394
Nxn	0.000839862931714955	0.295955192289413	0.641	0.601	1	0.000991964092576719
Psmc4	0.000849608870543171	-0.292034916742225	0.647	0.721	1	0.00100189725299902
Nrd1	0.00086753930265193	0.291941910825945	0.581	0.509	1	0.00102143559966868
Tshz1	0.000876129820336857	-0.379004477906565	0.287	0.407	1	0.00102993317437718
Rangap1	0.000890945125508463	-0.288416018846888	0.359	0.497	1	0.00104571024120712
Atp5d	0.000892723614406327	0.26312687833556	0.874	0.834	1	0.00104616048563241
Hspa4l	0.000899486788519015	-0.291080155624334	0.491	0.627	1	0.00105244164023286
Cask	0.000903190121134292	0.257661521661183	0.311	0.208	1	0.00105512864618492
Trim28	0.000909418733206343	-0.258597358821054	0.545	0.701	1	0.00106075279922979
Srsf1	0.000937049937673581	-0.251566936102049	0.695	0.816	1	0.00109128486530308
Gars	0.000988876043446307	-0.277379155323527	0.377	0.504	1	0.00114985586447245
Rprd1b	0.00103133951007208	-0.28241023279933	0.246	0.359	1	0.00119737559218895
Usp1	0.00104513329477627	-0.346098721185212	0.383	0.51	1	0.0012115146384578
Tyms	0.00107281526222422	-0.345036790913394	0.246	0.368	1	0.00124168433127804
Msi1	0.00110391761893153	0.250018760997385	0.647	0.559	1	0.00127571373528297
Mrpl51	0.00112005662112453	-0.264762772314515	0.359	0.49	1	0.00129237302437446
Cdca3	0.00113261470739005	-0.374047769159002	0.24	0.35	1	0.00130485565367518
Kif15	0.001143839830153	-0.310064691406795	0.198	0.309	1	0.00131576667578949
Kcnq1ot1	0.00116636419418292	0.331671867052348	0.964	0.932	1	0.00133831576580009
Esf1	0.00116701134777768	-0.275715363340998	0.557	0.718	1	0.00133831576580009
Vax2	0.00120019081281759	-0.314611158931636	0.192	0.308	1	0.00137426428948579
Hist1h4h	0.00121725668987456	-0.27024577033287	0.156	0.265	1	0.00139168066677732
Rbm8a	0.00123021978662649	-0.274355719348945	0.695	0.811	1	0.00140343874796955
Nxt1	0.00123250475066731	-0.261348514767431	0.263	0.392	1	0.00140343874796955
Fbrsl1	0.00123490980185499	0.339739130556622	0.413	0.316	1	0.00140343874796955
Romo1	0.00123502609821321	0.270740695451019	0.677	0.606	1	0.00140343874796955
Tspyl4	0.00125861087024632	-0.33204992419518	0.485	0.6	1	0.00142807587395574
Tulp4	0.00126298146914203	0.296103859851757	0.641	0.564	1	0.00143087024449626
Irx2	0.0013217531341929	-0.293059488577378	0.042	0.126	1	0.00149519585315939
1810058I24Rik	0.00138217533303617	-0.299413332277907	0.713	0.805	1	0.00156119201773664
Pcdh7	0.00138481748075884	0.35935223656373	0.371	0.277	1	0.00156182422641975
Cited2	0.00138748634420604	0.407798240635701	0.659	0.573	1	0.00156248462185365
Hdac2	0.00144939335668465	0.255229398185408	0.725	0.695	1	0.00162975264994526
Itgb8	0.00145691319534097	-0.260196228189613	0.192	0.309	1	0.0016357558330924
Nsd2	0.00147636592162579	-0.251126147931882	0.731	0.809	1	0.00165486692033837
Hjurp	0.00147834778216894	-0.272790566101205	0.21	0.328	1	0.00165486692033837
Scoc	0.00154807355262989	-0.26066671993522	0.485	0.627	1	0.00173033556553266
Mis18bp1	0.00155212316278191	-0.308188921731222	0.168	0.276	1	0.00173228031560481
Meg3	0.00160641864243919	0.693409090440847	0.228	0.146	1	0.00179021394031113
Carhsp1	0.00173761767418891	-0.250847159204168	0.581	0.723	1	0.00193355082439418
Lars2	0.00174788209144207	-0.297272490345664	0.311	0.441	1	0.00194209121271341
Mcm2	0.00175175847467439	-0.261867850023694	0.275	0.394	1	0.00194351901776005
Ssrp1	0.00215487006025237	-0.251518113037995	0.581	0.713	1	0.00238722680234753
Dynlrb1	0.00216135891282123	0.251517745356862	0.76	0.713	1	0.00239088375312083
Ube2c	0.0022195064429078	-0.559594242876106	0.275	0.387	1	0.00245159032721775
Arhgap11a	0.00231069157113334	-0.279299319239978	0.132	0.229	1	0.00254855687992648
Adamts5	0.0023370771093275	-0.260101475924144	0.096	0.185	1	0.00257387346842236
Pimreg	0.00237433920717198	-0.271569093711762	0.096	0.186	1	0.00261107684073165
Cntn2	0.00237962055382536	0.335858396883127	0.126	0.065	1	0.00261305331679212
Zbtb20	0.00249137686044827	0.341478228901007	0.521	0.435	1	0.00273177287329854
Aspm	0.00254741145996486	-0.255608907497457	0.114	0.209	1	0.00278913663499802
Pbrm1	0.0026153048290063	-0.252427611354022	0.832	0.927	1	0.00285929828244129
Zwint	0.00265460886208083	0.274008326923477	0.593	0.512	1	0.00289804460925855
Tacc3	0.00267896801715564	-0.314140625209186	0.192	0.286	1	0.00292038664660862
Pcna	0.00277166145594531	-0.267698843830697	0.24	0.355	1	0.00301704802896805
Hirip3	0.00290080285455775	-0.326925487025308	0.293	0.402	1	0.00315304658104103
Zfp36l1	0.00300324922483177	-0.31738390901514	0.317	0.447	1	0.00325967716153954
Cplx2	0.00301194720760342	0.369019067234167	0.341	0.258	1	0.0032643936498592
Nek2	0.00302019630272082	-0.260241413771796	0.102	0.188	1	0.00326861071723033
Kif11	0.00307637706298803	-0.307339649003323	0.186	0.283	1	0.00332461498161531
Casc4	0.00321916123647026	0.253707553538421	0.485	0.4	1	0.00347391500338517
Laptm4a	0.00346048561629537	0.252288907239353	0.641	0.576	1	0.00372897156928381
Cyp51	0.00351094539773733	0.287394771088765	0.623	0.573	1	0.0037779182902482
Trove2	0.00358770181192584	0.265743255369104	0.545	0.479	1	0.00385471862635252
Nudc	0.00359259775976055	-0.275249740856694	0.671	0.751	1	0.00385471862635252
Dctpp1	0.00376206064156739	-0.263148603685149	0.497	0.636	1	0.0040307792588222
Hist1h1b	0.00400283074449677	-0.590996372800479	0.317	0.413	1	0.00428262918455432
Skp2	0.00405888724057911	-0.260152140448123	0.186	0.278	1	0.0043364179920717
Sox2	0.00407860307267429	-0.277361065857831	0.371	0.476	1	0.00435128350569803
Akt3	0.00411244812045798	0.285463552803537	0.311	0.236	1	0.0043811592192379
A830092H15Rik	0.00412964702429379	0.315294593819679	0.467	0.377	1	0.00439324151520615
Dnajc1	0.00415679674557379	0.27027385326011	0.461	0.385	1	0.00441586056541125
Anp32e	0.00431491027192064	-0.262059746232268	0.778	0.843	1	0.00457734470147169
Ndufv3	0.00439908367383011	0.261271128083393	0.455	0.366	1	0.00466004626465054
Otx1	0.00446891765150921	0.26411211233467	0.186	0.118	1	0.00472734589369803
Phldb2	0.00451696178404741	0.286949992972743	0.198	0.125	1	0.00477143850427543
Pde1c	0.00475243266995306	0.336719819329121	0.299	0.224	1	0.00501311463075218
Palm	0.00501394917314902	0.251579175058171	0.287	0.211	1	0.00528154758407551
Cdca2	0.00515441822607291	-0.254067705896199	0.156	0.247	1	0.00542189855477515
Fosb	0.00519599504038525	-0.284410206679095	0.072	0.148	1	0.00545797798359796
Ctnnbip1	0.00538877438091355	-0.254717633458165	0.413	0.535	1	0.0056525605394198
Gmip	0.00546696231856826	0.255326262343763	0.174	0.107	1	0.00572656667447793
Cenpb	0.00573572246092198	0.267971026730064	0.569	0.519	1	0.00599970968715689
Aprt	0.00607449073330602	0.278879304430937	0.551	0.469	1	0.00634522012531966
Ssr4	0.00642079787735813	0.251327369923939	0.635	0.587	1	0.00669763339084645
Trim59	0.00651039391153746	-0.273609909926822	0.401	0.514	1	0.00678166032451819
Slbp	0.00707438208641678	-0.295514302647796	0.359	0.465	1	0.00735892727435865
Asf1a	0.00720805239140017	-0.254782924206062	0.521	0.634	1	0.00748758904923841
Shisa2	0.00723434409787542	0.284016230544795	0.449	0.381	1	0.00750450632559691
Hist1h1c	0.00762384233956852	-0.269487032109776	0.204	0.303	1	0.00789762673297844
1700025G04Rik	0.00799670445255661	0.27559663749208	0.21	0.141	1	0.00827245288195512
Hist1h1d	0.00852563413130966	-0.260613103987726	0.126	0.208	1	0.00880747327614634
Tmx4	0.0088186067342506	0.252469980999622	0.449	0.398	1	0.00909759979461891
Adgrl3	0.00966744422986087	-0.263102896777453	0.347	0.463	1	0.00995959226977424
Mpg	0.00972798389730401	0.281355049207401	0.371	0.305	1	0.0100082138861152
Gse1	0.00988130678294182	0.26400885118117	0.563	0.493	1	0.0101421029117477
Igbp1	0.0098851696379834	0.276927568037681	0.413	0.355	1	0.0101421029117477
Lmo1	0.00991942110033573	-0.27402375127271	0.096	0.167	1	0.0101633412913276
Srgap3	0.0103449120696553	0.3105511522079	0.353	0.289	1	0.0105848349962367
Rcbtb2	0.0105575133623641	-0.251168884461811	0.389	0.49	1	0.0107876498934238
Zfp771	0.0111845690884882	0.269638984864883	0.371	0.297	1	0.0114128256004982
Pfkl	0.0131184812678517	0.272947711182405	0.335	0.267	1	0.0133680175963162
Kif23	0.0133743853530872	-0.314349287796169	0.186	0.262	1	0.0136102971707129
Hist1h4d	0.0135586529011532	-0.302889962480976	0.251	0.33	1	0.013779118801985
Eml5	0.0136614179268096	0.317008683839814	0.557	0.503	1	0.0138647678553548
Afap1	0.0138424792612432	0.334763064605088	0.341	0.28	1	0.0140295397918006
Fndc3a	0.0158601573151991	0.258010825510194	0.467	0.402	1	0.0160527908048574
Rrm1	0.0191714889444402	-0.258011883161856	0.419	0.501	1	0.0193781896338681
AY036118	0.0205816530679401	-0.315530015714033	0.689	0.758	1	0.0207755582785398
Id3	0.0245579582883009	-0.292376563142103	0.216	0.294	1	0.024756006339013
Itm2a	0.0724889333001869	-0.274447288291163	0.389	0.449	1	0.0729754362082418
Plagl1	0.0746550836412025	-0.252994717813083	0.371	0.438	1	0.075055378995847
Phf21b	0.0820752879506615	0.253929864103109	0.335	0.302	1	0.0824049075809855
Hbb-bt	0.116829332809689	0.336579130861419	0.329	0.407	1	0.117141710704902
Id2	0.119508965572019	-0.292530511369816	0.246	0.301	1	0.11966852360349
Pcdh17	0.273735642363785	-0.313481143421005	0.323	0.361	1	0.273735642363785
