# Supplementary material for: Six3 and Six6 jointly control diverse target genes in multiple cell populations over developmental trajectories of mouse embryonic retinal progenitor cells
Source: PLoS One. 2024 Oct 24;19(10):e0308839. doi: 10.1371/journal.pone.0308839 (PMC11500937; doi:10.1371/journal.pone.0308839)
Supplement: S6 Table — Related to Figs 3, 4, and 6. These DEGs were identified using the function FindMarkers in Seurat when DKO_CrePos cells and control cells in combined clusters 10, 6, and 3 were compared. (CSV) [file pone.0308839.s012.csv]

	p_val	avg_log2FC	pct.1	pct.2	p_val_adj
Uncx	1.09767906986578e-93	1.74834209852863	0.662	0.127	3.40862281565421e-89
Lhx5	1.04633843384199e-82	0.805607144744602	0.3	0.007	3.24919473860954e-78
Neurog2	5.22516403529959e-70	1.41542166153412	0.589	0.131	1.62257018788158e-65
Neurod1	1.47267215717358e-64	1.36938103973826	0.894	0.466	4.57308884967113e-60
Eomes	4.78684145513714e-63	0.848208123697637	0.198	0	1.48645787706374e-58
Rspo3	4.72298611173031e-61	1.0966081108369	0.209	0.003	1.46662887727561e-56
Lhx2	3.01421026402803e-59	1.41559159579581	0.696	0.259	9.36002713288623e-55
Foxg1	5.3465838862409e-59	1.11299865820354	0.494	0.11	1.66027469419439e-54
Auts2	2.01029443348408e-57	1.1113317146666	0.958	0.783	6.24256730429811e-53
Hbb-y	5.14068304350703e-56	-1.20817535980766	0.49	0.907	1.59633630550024e-51
Isl1	1.86302803783791e-54	-1.84400164735675	0.27	0.76	5.78526096589807e-50
Tmsb4x	2.03119448711504e-54	0.80848164425438	1	0.999	6.30746824083833e-50
Filip1	1.65399318799406e-51	1.16772162807817	0.871	0.588	5.13614504667797e-47
Palmd	2.58843100752714e-50	0.886811254625178	0.262	0.023	8.03785480767402e-46
Dmrta2	2.63617676591525e-49	0.944478700413416	0.285	0.033	8.18611971119664e-45
Pou4f2	8.09225206508342e-49	-1.62515481459129	0.099	0.607	2.51288703377035e-44
Gadd45a	1.65968124929416e-48	-1.45992350120126	0.426	0.857	5.15380818343316e-44
Fzd1	1.74129509952368e-47	0.624916974625748	0.24	0.02	5.40724367255089e-43
Ly6h	3.55848674371023e-47	0.781735570030416	0.274	0.031	1.10501688852434e-42
Lhx1	5.61749446793182e-45	0.463832980676121	0.141	0	1.74440055712687e-40
Dlx1	4.3008825875685e-44	-1.34080591487611	0.091	0.577	1.33555306991765e-39
Tfap2c	6.23576494153006e-42	0.665785556227227	0.144	0.002	1.93639208729333e-37
Atoh7	6.0717659484508e-41	-1.31279268225739	0.654	0.959	1.88546547997243e-36
Lhx9	6.13712929475774e-40	0.612346310072257	0.171	0.009	1.90576275990112e-35
Tac1	1.88269874910768e-39	1.66404209414481	0.331	0.068	5.84634442560408e-35
Tmem163	2.3958268762301e-39	0.869530488983516	0.342	0.074	7.43976119875734e-35
Rassf4	8.13851557179309e-39	-0.966144990829785	0.487	0.862	2.52725324050891e-34
Plcb1	8.56815213720609e-39	0.588757828840791	0.224	0.025	2.66066828316661e-34
Insm1	1.75310280511256e-37	1.14485795378862	0.738	0.463	5.44391014071604e-33
Samd5	1.9205765343143e-37	0.592832792642678	0.171	0.011	5.9639663120062e-33
Nrn1	2.19050258058745e-37	1.20329097591392	0.418	0.118	6.80216766349821e-33
Six3	1.13475847229398e-36	-0.989781631191707	0.567	0.877	3.52376548401451e-32
Gm14226	2.29405128776127e-36	-1.33860793187814	0	0.417	7.12371746388509e-32
Igfbp5	6.3930273715571e-35	-1.63464471551173	0.076	0.507	1.98522678968963e-30
Slc1a2	8.12822599820713e-35	0.836663735364438	0.433	0.131	2.52405801922326e-30
Neurod2	9.91249395773271e-35	0.366923050154878	0.122	0.002	3.07812674869474e-30
Slc30a10	1.05824730303916e-34	0.725398827384591	0.327	0.071	3.2861753501275e-30
Myb	1.63859983160766e-34	0.834575020392104	0.369	0.095	5.08834405709128e-30
Grb10	2.08823356971344e-34	-0.956834005091789	0.449	0.826	6.48459170403113e-30
Zfhx4	4.96175525571301e-34	1.03734260080011	0.821	0.574	1.54077385955656e-29
Chrna3	1.39698357662454e-33	-1.01933975453906	0.243	0.645	4.33805310049219e-29
Eif1	2.12279981983849e-32	-0.430210096215305	0.996	0.996	6.59193028054445e-28
Epha3	2.35707613728259e-32	0.955778516513914	0.529	0.216	7.31942852910362e-28
Klhl35	1.01465630550977e-31	0.489425343860881	0.175	0.017	3.15081222549948e-27
Adamts18	1.89772144108678e-31	0.377356032893348	0.133	0.007	5.89299439100678e-27
Ppp1r14b	1.94523064488211e-31	-0.468163722787643	0.992	0.998	6.04052472155243e-27
Kif21a	6.54228380619455e-31	0.94133128897479	0.738	0.487	2.03157539033759e-26
Frmd4b	2.59664684067063e-30	0.756717349330886	0.323	0.085	8.06336743433452e-26
Gm28050	3.06186661141091e-30	0.621424727785192	0.224	0.037	9.50801438841429e-26
Slc17a6	5.67544134385175e-30	0.822606467414124	0.274	0.059	1.76239480050628e-25
Cacna2d1	4.42948861238071e-29	1.03360529833602	0.677	0.444	1.37548909880258e-24
Rmst	4.47530399738624e-29	0.897969041017827	0.627	0.354	1.38971615030835e-24
Six6	8.61388372915618e-29	-0.761067677132261	0.209	0.608	2.67486931441487e-24
Ptprk	8.6721899950574e-29	0.72678577363262	0.418	0.15	2.69297515916517e-24
Clmp	1.36927387169408e-28	0.691792139338179	0.319	0.088	4.25200615377162e-24
Cadm1	5.81911774667951e-28	-1.06960515275731	0.574	0.822	1.80701063387639e-23
mt-Co3	1.311998170188e-27	-0.251693226900013	1	1	4.07414791788481e-23
St18	1.68863391346976e-27	0.621356419720311	0.274	0.064	5.24371489149763e-23
2900011O08Rik	1.76776666155344e-27	0.799712691082092	0.338	0.104	5.48944581412191e-23
Lmo1	2.08760678932202e-27	-0.991529769345764	0.091	0.448	6.48264536288166e-23
Pou3f2	5.64261527450956e-27	0.937811408187316	0.502	0.224	1.75220132119345e-22
3110035E14Rik	1.53260857263124e-26	0.639277944577484	0.354	0.109	4.75920940059179e-22
Gria2	2.82591110003191e-26	0.936211290484832	0.479	0.211	8.77530173892909e-22
Elavl2	5.49173923211316e-26	1.06382945069803	0.757	0.565	1.7053497837481e-21
mt-Atp6	7.45326550215149e-26	-0.250920856549131	1	0.999	2.3144625363831e-21
Dcx	8.72029284926765e-26	0.908548733090301	0.738	0.462	2.70791253848308e-21
Rbm3	9.26967087556911e-26	-0.512765310457447	0.932	0.982	2.87851089699048e-21
Tpd52	2.09989026617451e-25	-0.822383001467679	0.3	0.672	6.52078924355171e-21
Erbb4	2.3070294246732e-25	0.615468674175144	0.308	0.088	7.1640184724377e-21
App	2.56123934575837e-25	0.779260089520972	0.863	0.766	7.95341654038346e-21
Gm47283	3.90470991668031e-25	-0.685810023415903	0.764	0.927	1.21252957042674e-20
Dlx2	4.04178128243363e-25	-0.865808738028561	0.076	0.417	1.25509434163412e-20
Mab21l2	5.3779296097736e-25	0.944507221997511	0.833	0.713	1.670008481723e-20
Rbp1	5.42801193786575e-25	-0.912884742498467	0.221	0.585	1.68556054706545e-20
Malat1	6.95921624307903e-25	0.522827932220921	1	0.999	2.16104541996333e-20
Gm42418	1.11047825479424e-24	-0.545003008457027	1	1	3.44836812461255e-20
Lrrn3	1.3131798067585e-24	0.828023900829976	0.392	0.153	4.07781725392716e-20
Efnb2	1.82361533422226e-24	0.709568071732409	0.643	0.359	5.66287269736037e-20
Frrs1l	1.83678100806691e-24	0.739958236588613	0.403	0.155	5.70375606435017e-20
Igfbpl1	1.96133643487439e-24	0.812316370192719	0.905	0.728	6.09053803121545e-20
Gadd45g	2.57687998685503e-24	0.706514010638211	0.354	0.118	8.00198542318092e-20
Irx2	3.36412669923446e-24	-0.900622539930006	0.053	0.38	1.04466226391328e-19
Ank3	1.59240582498147e-23	0.839775085928473	0.84	0.689	4.94489780831496e-19
Palld	1.76465946617433e-23	0.795993000878491	0.532	0.28	5.47979704031114e-19
Zic3	2.27920140438595e-23	0.617479118918348	0.327	0.107	7.0776041210397e-19
Meis2	3.15961308711568e-23	0.915600000744482	0.365	0.135	9.81154651942031e-19
Qk	4.80253394117701e-23	0.698575681049675	0.779	0.585	1.4913308647537e-18
C230004F18Rik	5.19952807332818e-23	0.386012632436163	0.16	0.023	1.6146094526106e-18
3110039M20Rik	7.7741279033469e-23	0.270315567275482	0.118	0.01	2.41409993782631e-18
Gpm6b	1.2517679755979e-22	0.629023385835408	0.506	0.248	3.88711509462415e-18
Klf7	3.16176045888594e-22	-0.760181563856849	0.783	0.916	9.81821475297852e-18
Khdrbs3	9.99162187650454e-22	0.748981808283131	0.715	0.521	3.10269834131096e-17
Enc1	1.40818443779596e-21	0.709353055006723	0.327	0.117	4.37283513468778e-17
Lrrc1	2.69246694107985e-21	0.503297486707669	0.262	0.076	8.36091759213527e-17
Sorbs2	6.95357093442528e-21	1.16896455140541	0.749	0.618	2.15929238226708e-16
Fras1	7.37948492862942e-21	0.470215390078231	0.228	0.059	2.29155145488729e-16
Eya2	1.07411672725231e-20	-0.74490290529416	0.262	0.59	3.33545467313659e-16
Mmd2	1.29707467231636e-20	0.353344408336332	0.122	0.014	4.02780597994398e-16
Celsr2	5.32085118823251e-20	0.690631347578039	0.62	0.415	1.65228391948184e-15
Pou6f2	6.22035955010564e-20	-1.30702103982055	0.125	0.415	1.9316082510943e-15
Nrxn3	6.6104278458691e-20	0.629901276214867	0.285	0.092	2.05273615897773e-15
Rbpms2	1.21630428170278e-19	-0.643190838655648	0.053	0.334	3.77698968597166e-15
Ebf1	1.46468968250426e-19	-1.07061488950592	0.38	0.63	4.54830087108048e-15
Sp8	2.00030944901444e-19	-0.742962442966092	0.023	0.284	6.21156093202453e-15
Ripor2	2.20912718978016e-19	0.706949118730746	0.43	0.21	6.86000266242432e-15
Foxp2	2.2417571633543e-19	0.413626314426792	0.217	0.055	6.9613285193641e-15
Hba-a2	4.51694117834406e-19	-0.750921834896699	0.011	0.267	1.40264574411118e-14
Insm2	6.88412730890956e-19	-0.752161005526378	0.049	0.322	2.13772805323569e-14
Nhlh2	1.10412187605531e-18	0.883324742306316	0.639	0.434	3.42862966171455e-14
Epha5	1.56551271328698e-18	-0.544866934109779	0.449	0.792	4.86138662857007e-14
Rtn1	1.79502681389415e-18	0.819871078196081	0.871	0.758	5.5740967651855e-14
Slc7a1	2.10414939682835e-18	-0.676206775398853	0.167	0.473	6.53401512197106e-14
Rps2	2.31167516753231e-18	-0.382450551475942	0.992	0.998	7.17844489773807e-14
Glrx2	4.65466853633071e-18	0.6580365362912	0.639	0.471	1.44541422058678e-13
Nsmce4a	5.3047982267114e-18	-0.854128427226714	0.361	0.616	1.64729899334069e-13
Nrp2	6.70523679888186e-18	0.631501158910334	0.16	0.033	2.08217718315679e-13
Eif4ebp1	6.84074596018898e-18	-0.732199983119709	0.072	0.341	2.12425684301748e-13
Rab6b	9.99982419747273e-18	0.711488835929291	0.513	0.282	3.10524540804121e-13
Cntnap2	1.01872441470537e-17	0.39761033804204	0.152	0.03	3.16344492498459e-13
Dpp6	1.37782430588559e-17	0.713750718450145	0.354	0.157	4.27855781706651e-13
Gal	1.74332402176888e-17	-1.6811463455121	0.038	0.285	5.41354408479891e-13
Prdx6	4.21005516069439e-17	-0.625743767957523	0.624	0.857	1.30734842905043e-12
Mdk	5.2687442344899e-17	-0.834292517946506	0.517	0.726	1.63610314713615e-12
Ier2	6.96922793651343e-17	-0.584996705421723	0.308	0.61	2.16415435112551e-12
Myo10	7.93754903173517e-17	0.754883601895313	0.483	0.27	2.46484710082472e-12
D930028M14Rik	8.9685062805683e-17	-0.670301467377785	0.46	0.768	2.78499025530487e-12
Tenm1	9.36714372510506e-17	0.422033582684824	0.179	0.044	2.90877914095688e-12
Eif2s2	9.70027695279776e-17	-0.469052723040186	0.875	0.96	3.01222700215229e-12
Crybg3	1.09680812737819e-16	-0.62552057730226	0.186	0.476	3.4059182779475e-12
Tmem132e	1.56287297408635e-16	-0.50868121809716	0.034	0.274	4.85318944643033e-12
Nnat	2.13113795334301e-16	0.998726421743719	0.943	0.9	6.61782268651606e-12
Robo2	2.41309677270652e-16	-0.623458116330998	0.338	0.627	7.49338940828555e-12
Casz1	2.44222656577849e-16	-0.557214670893885	0.068	0.326	7.58384615471194e-12
Hs3st5	2.47285934377171e-16	0.347652165776923	0.163	0.038	7.67897012021429e-12
Efnb1	4.77116710132661e-16	0.423921055773492	0.205	0.059	1.48159051997495e-11
Adarb2	5.3433408959287e-16	-0.562439688565217	0.057	0.3	1.65926764841274e-11
Pja1	5.52993079371967e-16	0.537487439559376	0.521	0.312	1.71720940937377e-11
Ttc3	7.82192641492293e-16	0.392760939244547	1	0.99	2.42894280962602e-11
Bhlhe22	1.05550592450764e-15	0.81854699717512	0.646	0.474	3.27766254737356e-11
Hmx1	1.0918032619484e-15	-0.58967887983269	0.202	0.482	3.39037666932837e-11
Tacc2	1.18815424208458e-15	-0.689144261104666	0.232	0.488	3.68957536794523e-11
Shb	1.75998605732157e-15	-0.550592594549171	0.065	0.306	5.46528470380069e-11
Thra	2.13632353250038e-15	0.626648443461389	0.525	0.335	6.63392546547344e-11
Frmd4a	2.45038316566123e-15	0.747665162537321	0.593	0.423	7.60917484432781e-11
C1qtnf4	3.65062971506393e-15	0.521653728046799	0.255	0.095	1.1336300454188e-10
Ckb	3.70892393820151e-15	0.444192652411056	0.985	0.974	1.15173215052972e-10
Rapgef5	4.82170188072391e-15	0.421774608156071	0.194	0.057	1.4972830850212e-10
Pcdh7	5.22746816383484e-15	0.563196221484149	0.403	0.208	1.62328568891563e-10
Anp32b	5.45036814639425e-15	-0.557144894564226	0.711	0.898	1.69250282049981e-10
mt-Nd3	5.76655127741538e-15	-0.403591423185062	0.875	0.96	1.7906871681758e-10
Mthfd2	5.77815096417366e-15	-0.71484037320171	0.297	0.551	1.79428921890485e-10
Racgap1	8.97866814322306e-15	0.433892808035713	0.247	0.088	2.78814581851506e-10
Srgap3	9.11261306463624e-15	0.713855629111551	0.498	0.314	2.82973973496149e-10
Sfrp2	9.30377486312416e-15	-0.958110354762809	0.095	0.335	2.88910120824595e-10
Nckap5	1.02954805144052e-14	-0.735688921390881	0.186	0.433	3.19705556413823e-10
Trp53i11	1.29255332819973e-14	0.695391213609706	0.768	0.647	4.01376585005863e-10
Scrn1	2.11843236231917e-14	0.547500032425113	0.601	0.419	6.57836801470973e-10
Dpysl3	2.21760856840835e-14	0.546360358645838	0.909	0.873	6.88633988747845e-10
Srrm4	2.356116634666e-14	0.524993230829155	0.913	0.865	7.31644898562832e-10
Nefm	2.61881409038776e-14	-1.65607886952201	0.304	0.511	8.13220339488111e-10
Nr2f2	2.92472874150631e-14	0.615536630536359	0.46	0.261	9.08216016099953e-10
Ccer2	5.79583821047546e-14	-0.69984697164837	0.019	0.216	1.79978163949895e-09
Nsg1	6.80093196259181e-14	0.560649794641913	0.81	0.699	2.11189340234363e-09
Kcnc1	7.45750624717081e-14	0.443615458434432	0.179	0.054	2.31577941493395e-09
Tead2	1.09935355552352e-13	-0.620752739912781	0.388	0.646	3.41382259596718e-09
Ankrd6	1.11327969446489e-13	0.262945611526404	0.141	0.033	3.45706743522181e-09
Nhlh1	1.13926200592525e-13	0.613334701472519	0.411	0.233	3.53775030699967e-09
Map2	1.29515784766911e-13	0.698122265773769	0.779	0.683	4.02185366436688e-09
Ccser1	1.32228885256198e-13	0.316947313162551	0.137	0.032	4.1061035738607e-09
6330403K07Rik	1.95415929208236e-13	0.557488327357497	0.768	0.657	6.06825084970336e-09
Sobp	2.06825847203776e-13	0.523549423200599	0.274	0.117	6.42256303321885e-09
Fgf9	3.61611831742378e-13	-0.484868161382848	0.087	0.309	1.12291322110961e-08
Spock1	4.71021624629331e-13	-0.466188237841127	0.057	0.262	1.46266345096146e-08
Tle1	5.00576913158591e-13	0.559182644873181	0.776	0.688	1.55444148843137e-08
Sncg	5.34407191381133e-13	-1.20542638945757	0.091	0.301	1.65949465139583e-08
Glce	5.61146058454242e-13	-0.436668873905101	0.061	0.273	1.74252685531796e-08
Sox4	6.51607600416388e-13	0.45627176823254	0.996	0.993	2.02343708157301e-08
Nefl	7.1999663850048e-13	-1.15203072346482	0.213	0.423	2.23580556153554e-08
Nr2f6	1.07485939014943e-12	-0.410987750527623	0.319	0.598	3.33776086423102e-08
Plk3	1.0846186016727e-12	-0.550409282501871	0.433	0.67	3.36806614377424e-08
Sox5	1.25900622538385e-12	0.392673791718098	0.217	0.078	3.90959203168446e-08
Atf4	1.28916323992216e-12	-0.405649319422408	0.852	0.927	4.00323860893028e-08
Zfpm1	1.48446871527444e-12	0.52658480989611	0.3	0.139	4.60972070154171e-08
Gm266	1.96040072576115e-12	-0.633313886929883	0.133	0.352	6.0876323737061e-08
H3f3b	1.96875545113377e-12	0.279357833922155	1	0.999	6.11357630240569e-08
Zfp503	2.42385825194155e-12	0.366716001328406	0.163	0.05	7.5268070297541e-08
Zfhx3	2.50589079975872e-12	0.801218333529393	0.551	0.398	7.78154270049075e-08
Pea15a	2.53841875066599e-12	0.498244331721098	0.631	0.495	7.88255174644309e-08
Kcnb2	2.68377779230022e-12	0.334257195108307	0.171	0.054	8.33393517842989e-08
Dusp26	2.84544376943401e-12	0.499132228544787	0.213	0.081	8.83595653722343e-08
Prdx1	3.55261950986799e-12	-0.458427434551879	0.578	0.798	1.10319493639931e-07
Pax6	3.76840334095864e-12	-0.374879831987778	0.817	0.943	1.17020228946789e-07
Basp1	7.78222589249924e-12	0.582475333490938	0.989	0.996	2.41661460639779e-07
Cdkn1c	7.99110738983736e-12	1.21149451476429	0.616	0.45	2.48147857776619e-07
Fezf2	9.25152629398777e-12	0.574247504990092	0.449	0.275	2.87287646007202e-07
Rab15	9.34781474865e-12	-0.535584881503564	0.167	0.384	2.90277691389828e-07
Nr2f1	9.81021096152311e-12	0.654548070667801	0.734	0.614	3.04636480988177e-07
Tubb2b	1.11658396190599e-11	0.487374162134061	0.996	0.972	3.46732817690666e-07
Gm26700	1.18806067647713e-11	0.433216390367066	0.232	0.094	3.68928481866444e-07
Btbd17	1.92402209723086e-11	-0.524396565013697	0.293	0.531	5.974665818531e-07
Cxxc5	1.98660249096775e-11	-0.430739264260033	0.741	0.903	6.16899671520214e-07
Hmgn1	2.22800072500218e-11	-0.276606316157773	0.989	0.993	6.91861065134928e-07
Nrcam	2.30759801242036e-11	0.576869554286242	0.342	0.189	7.16578410796894e-07
Mir124-2hg	2.84323515381091e-11	0.483154132365877	0.817	0.789	8.82909812312901e-07
Eif5	2.90751032805699e-11	-0.359194126833423	0.84	0.94	9.02869182171537e-07
Sulf2	3.871888502809e-11	-0.412540870204136	0.171	0.406	1.20233753677728e-06
Txn1	4.49286025982175e-11	-0.362481842001655	0.764	0.898	1.39516789648245e-06
Abracl	4.73807447027191e-11	-0.408065943650316	0.798	0.914	1.47131426525353e-06
Tnfaip8	5.00816911188465e-11	-0.45608209044783	0.053	0.237	1.55518675431354e-06
Pcsk1n	5.72165699459857e-11	0.570225340257155	0.323	0.168	1.77674614653269e-06
Srrm3	6.13477844701022e-11	-0.53943722432831	0.281	0.492	1.90503275115008e-06
Coro1c	7.28294578883243e-11	0.461274633846113	0.798	0.702	2.26157315580613e-06
Cirbp	7.48566049942687e-11	0.470087394291865	0.73	0.635	2.32452215488703e-06
Jarid2	7.6221734657316e-11	0.482801689291337	0.365	0.211	2.36691352631363e-06
Cd24a	7.81965689796066e-11	-0.353537532275542	0.76	0.928	2.42823805652372e-06
Bicd1	8.12508834502923e-11	0.674819655400886	0.456	0.317	2.52308368378193e-06
Hist3h2ba	8.30045747375339e-11	0.567837446497201	0.745	0.616	2.57754105932464e-06
Cks1b	8.34221474715491e-11	-0.543304326109879	0.243	0.473	2.59050794543401e-06
Tagln3	8.42831561314127e-11	0.408821244283974	0.886	0.828	2.61724484734876e-06
Gad2	8.48633141795033e-11	-0.512256904156817	0.103	0.298	2.63526049521612e-06
Slc16a2	8.60517290436941e-11	0.467586537085581	0.274	0.13	2.67216434199383e-06
Ssbp2	9.09450783118761e-11	-0.396123560973463	0.175	0.402	2.82411751681869e-06
Gm26735	9.20931719915058e-11	0.54276639641765	0.768	0.707	2.85976926985223e-06
Onecut2	9.44501128509297e-11	-0.370594816566564	0.726	0.916	2.93295935435992e-06
Crybb3	1.01061388379654e-10	-0.443789436842349	0.057	0.24	3.13825929335341e-06
Atp2b1	1.10951580637917e-10	-0.456979193145084	0.601	0.796	3.44537943354924e-06
Hax1	1.12367528197584e-10	-0.466485958775821	0.167	0.375	3.48934885311957e-06
Chd4	1.26140086593364e-10	0.331708156517027	0.962	0.947	3.91702810898373e-06
Lrrtm4	1.26630660294076e-10	0.355343278634637	0.122	0.033	3.93226189411196e-06
Nrep	1.31629087441358e-10	0.485100769721794	0.692	0.582	4.0874780523165e-06
Sox11	1.34783807594042e-10	0.382399221723186	1	0.997	4.18544157721778e-06
Slc3a2	1.56421022309946e-10	-0.472364149369759	0.445	0.671	4.85734200579076e-06
Npm1	1.65284742335376e-10	-0.316589992653209	0.989	0.995	5.13258710374042e-06
Kdm1a	2.12441285606203e-10	0.386150089942756	0.852	0.8	6.59693924192942e-06
Kif21b	2.46334769818822e-10	0.474375290840897	0.399	0.251	7.64943360718386e-06
Rbm24	2.62576419927292e-10	-0.34315618766763	0.03	0.189	8.15378556800221e-06
Rcan2	2.65551785584377e-10	0.39795614399069	0.217	0.092	8.24617959775167e-06
Nrxn1	2.75650276921978e-10	0.623844710650464	0.35	0.203	8.55976804925817e-06
Trim71	2.94412682121642e-10	-0.389376878185837	0.087	0.275	9.14239701792335e-06
Klf3	3.22302503967165e-10	-0.378506920448312	0.232	0.477	1.00084596556924e-05
Shank1	3.70509489199292e-10	0.291385934663006	0.118	0.032	1.15054311681056e-05
Hey1	3.90144976690235e-10	-0.418833457508182	0.046	0.21	1.21151719611619e-05
Runx1t1	4.7397356410664e-10	0.440832921927515	0.574	0.397	1.47183010862035e-05
Slc18a2	5.60139079835096e-10	-0.374498186661426	0.042	0.203	1.73939988461192e-05
Kmt2e	5.76615583472105e-10	0.375412937986025	0.871	0.781	1.79056437135593e-05
Ctnnb1	6.07765102452053e-10	-0.353376933125248	0.768	0.891	1.88729297264436e-05
Tmod2	6.97350076515546e-10	0.484094574686728	0.506	0.35	2.16548119260373e-05
Eef1b2	7.87511276091934e-10	-0.269009697187424	0.985	0.993	2.44545876564828e-05
Sars	8.6268482393323e-10	0.405047631849319	0.719	0.619	2.67889518375986e-05
Nell2	9.22803143674891e-10	0.281968548392115	0.148	0.05	2.86558060205364e-05
Cd59a	1.01839629174544e-09	-0.443749686400075	0.19	0.384	3.16242600475713e-05
Mbnl2	1.09866500141284e-09	-0.396190886443069	0.141	0.335	3.41168442888729e-05
Slc38a2	1.15598741853128e-09	-0.374864243893335	0.7	0.842	3.58968773076517e-05
Cars	1.26128410375057e-09	-0.392410656717929	0.243	0.46	3.91666552737664e-05
Trim9	1.35639002480685e-09	0.447153656510817	0.452	0.288	4.21199794403272e-05
Hnrnpa2b1	1.44893831891766e-09	0.266089575557369	1	0.987	4.499388161735e-05
Sesn2	1.5937767680939e-09	-0.43890867647793	0.072	0.238	4.94915499796199e-05
Maml3	1.71472785894634e-09	0.39284009554772	0.548	0.389	5.32474442038607e-05
Rbfox3	1.71800287270486e-09	0.413178535621815	0.247	0.121	5.33491432061041e-05
Dach1	1.76586780149937e-09	-0.444703409697523	0.388	0.615	5.48354928399599e-05
Pgap1	2.31290601906072e-09	0.445934273715898	0.262	0.135	7.18226706098927e-05
Msn	2.39699226314579e-09	-0.379360595685499	0.141	0.337	7.44338007474661e-05
Ablim1	2.43832319826834e-09	-0.408219586855425	0.038	0.183	7.57172502758266e-05
Fez1	2.62602192916873e-09	0.430703073158517	0.365	0.221	8.15458589664766e-05
Psmc3ip	3.02484891814805e-09	0.289669532153292	0.19	0.078	9.39306334552514e-05
1810041L15Rik	3.02808573637939e-09	-0.370446560474884	0.042	0.193	9.40311463717892e-05
Pcbp4	3.12598815029751e-09	-0.32251379032076	0.852	0.932	9.70713100311887e-05
Igfbp2	3.42991473412718e-09	-0.427559876598926	0.662	0.831	0.000106509142238851
Fbxw7	3.50198489646389e-09	0.421022487072312	0.57	0.449	0.000108747136989893
Sema3f	3.53468762891934e-09	-0.35412283339072	0.049	0.2	0.000109762654940832
Akap6	3.80630990508387e-09	0.562444341766328	0.289	0.155	0.000118197341482569
Cxxc4	4.04137111265915e-09	0.523374596384918	0.331	0.198	0.000125496697161404
Fos	4.14871756881717e-09	-0.41929080755937	0.08	0.251	0.00012883012666448
Mllt11	4.20397463721729e-09	0.501726364314336	0.73	0.601	0.000130546024409508
Myadm	4.46564036026585e-09	-0.32798337193983	0.065	0.227	0.000138671530107335
Tshz2	4.61106536867771e-09	0.267015799110838	0.179	0.069	0.000143187412893549
Tes	4.82257998899213e-09	-0.368292891432576	0.11	0.282	0.000149755576398172
Grina	6.23674434001158e-09	0.424532693889839	0.532	0.4	0.00019366962199038
Scrib	7.39954302039172e-09	-0.341091422292481	0.16	0.36	0.000229778009412224
Bri3	7.95129403503118e-09	0.326506293637828	0.871	0.82	0.000246911533669823
Fignl2	8.11117609913524e-09	-0.289834556025384	0.038	0.183	0.000251876351406447
Celf4	8.11269605681116e-09	0.628196265694685	0.43	0.293	0.000251923550652157
Mfap4	9.13717170345026e-09	0.43014627389498	0.487	0.347	0.000283736592907241
Kif5c	9.38217401616772e-09	0.47099501673261	0.84	0.796	0.000291344649724056
Vps37b	1.26639719335974e-08	0.384997209689624	0.441	0.297	0.000393254320453999
Nrg1	1.51562323449153e-08	0.351684749321313	0.247	0.125	0.000470646483006654
Pam	1.58892846828552e-08	0.567756386608792	0.399	0.28	0.000493409957256704
Tshz1	1.89672934330136e-08	-0.421444729835768	0.312	0.516	0.000588991362975373
Lgals1	1.97231971476296e-08	-0.543338618207812	0.091	0.248	0.000612464441025341
Trp53bp1	2.01688318418715e-08	0.491014409644503	0.593	0.496	0.000626302735185635
Nkd1	2.11948019134334e-08	0.544317028955089	0.342	0.216	0.000658162183817847
Rbfox2	2.14415379927429e-08	0.374331979691759	0.757	0.648	0.000665824079288644
Cadm3	2.30153871463707e-08	0.35624149260846	0.202	0.093	0.00071469681705625
Txnip	2.35339236146115e-08	-0.365787519375488	0.095	0.258	0.00073079893000453
Pim1	2.58038189668605e-08	-0.377945878529299	0.16	0.343	0.00080128599037792
Tspan9	2.64912155427456e-08	-0.370698237758171	0.194	0.393	0.000822631716248879
Sstr2	2.80452067346348e-08	0.521568466559531	0.35	0.21	0.000870887804730614
Map3k1	2.81473796227158e-08	0.331807090954598	0.213	0.1	0.000874060579424193
Erh	2.81968845930012e-08	-0.346660054967816	0.555	0.773	0.000875597857266467
Cask	2.90965303391054e-08	0.407945346339736	0.414	0.287	0.00090353455662024
Srsf3	3.24218736949706e-08	-0.270876604697434	0.973	0.979	0.00100679644384992
Fam184a	3.30582767151696e-08	0.357200136395532	0.316	0.186	0.00102655866683616
Apc	3.84476534555168e-08	0.384313190970905	0.707	0.612	0.00119391498275416
E130218I03Rik	3.87806088371237e-08	0.267517554860804	0.278	0.15	0.0012042542462192
Gpm6a	4.06804028823472e-08	0.464844341855365	0.631	0.539	0.00126324855070553
Slc7a5	4.20874566680142e-08	-0.371942864310912	0.068	0.214	0.00130694179191184
Eif3a	4.47437978221841e-08	-0.295170273464433	0.852	0.946	0.00138942915377228
Pnrc1	5.72010573710605e-08	-0.354984286854991	0.529	0.725	0.00177626443454354
Fhl2	6.07713520360842e-08	-0.315293297431338	0.118	0.288	0.00188713279477652
2900055J20Rik	6.12836065543134e-08	-0.278771325027949	0.03	0.154	0.00190303983433109
Ncald	6.33841237638281e-08	-0.28040931531572	0.057	0.197	0.00196826719523815
Mycbp2	6.3671700102127e-08	0.393635211657914	0.798	0.739	0.00197719730327135
Smdt1	6.63070985992867e-08	-0.31887960246765	0.608	0.771	0.00205903433280365
Slc1a4	6.80028357513879e-08	-0.28963104066926	0.053	0.192	0.00211169205858785
Hspa9	6.87348990104959e-08	-0.398394993910241	0.513	0.707	0.00213442481897293
Ncam1	6.98046660174694e-08	0.434288132282035	0.783	0.754	0.00216764429384048
Ndufa12	8.09497237029477e-08	-0.385047803271795	0.502	0.682	0.00251373177014763
Fam46a	8.42207788231988e-08	-0.298062430313319	0.027	0.15	0.00261530784479679
Hdac2	9.01825162153541e-08	0.323871019668895	0.753	0.703	0.00280043767603539
Flrt2	9.06511264587927e-08	-0.354997086794453	0.053	0.189	0.00281498942992489
Tmem108	9.37313300407224e-08	0.307568540618125	0.186	0.082	0.00291063899175455
Chac1	9.426198425583e-08	-0.365891749110765	0.076	0.221	0.00292711739709629
Tle3	1.00446863978543e-07	-0.311637929540383	0.11	0.271	0.00311917646712569
Plxna1	1.04331571504976e-07	0.378878263617409	0.27	0.155	0.00323980828994402
Uba52	1.05454062386605e-07	-0.341180628441212	0.529	0.727	0.00327466499929125
Prmt1	1.10176777798181e-07	-0.288115351350026	0.875	0.946	0.00342131948096691
Pabpc4	1.11535137826423e-07	-0.329175553320055	0.122	0.282	0.00346350063492391
Sbk1	1.11940677550645e-07	0.395312175150676	0.692	0.616	0.00347609385998017
Abcd2	1.13887300095839e-07	0.440289066631084	0.319	0.192	0.00353654232987609
Ppfia2	1.26540316388058e-07	0.322898998237382	0.217	0.107	0.00392945644479837
Herpud1	1.283187539862e-07	-0.417643995860297	0.365	0.542	0.00398468226753347
Pnmal2	1.30458235642301e-07	0.373951385872401	0.342	0.214	0.00405111959140037
Sh3bgrl	1.35838690986186e-07	0.309027997448297	0.84	0.761	0.00421819887119404
Pde1c	1.3593937593679e-07	0.498812038369417	0.407	0.296	0.00422132544096515
Macf1	1.4320788357785e-07	0.379169852950423	0.802	0.76	0.00444703440874298
Psat1	1.44252544592519e-07	-0.360921428258984	0.202	0.375	0.0044794742672315
Tle4	1.47149800976935e-07	-0.323132539073879	0.51	0.704	0.00456944276973676
Ube2e3	1.53561636221349e-07	0.328875361359904	0.867	0.825	0.00476854948958156
Arid3a	1.55130242925797e-07	-0.321795516981148	0.122	0.282	0.00481725943357478
Ncan	1.69564096671588e-07	0.361384559568812	0.209	0.105	0.00526547389394283
Lrrc59	1.79649064619069e-07	-0.323693226836338	0.376	0.59	0.00557864240361595
Srsf5	1.88146949102305e-07	-0.264271544619471	0.894	0.953	0.00584252721047389
Cntfr	1.89712838203541e-07	-0.319092557232026	0.163	0.33	0.00589115276473454
Calm1	1.96504135602604e-07	0.275948996026955	0.996	0.983	0.00610204292286765
Cryaa	2.04804125670681e-07	-0.260092190914205	0.118	0.287	0.00635978251445165
Galnt14	2.15817586543817e-07	-0.261332256665723	0.023	0.136	0.00670178351494516
Mllt3	2.21287685388348e-07	0.365462126876354	0.308	0.185	0.00687164649436436
Lsm6	2.25246618938263e-07	-0.325131322858311	0.342	0.541	0.00699458325788987
Usp25	2.27097909176654e-07	-0.297678427793869	0.118	0.272	0.00705207137366262
Zic1	2.70765159889398e-07	0.518160127250585	0.46	0.345	0.00840807051004547
Pde4d	2.72669991065769e-07	-0.260492135399137	0.061	0.197	0.00846722123256534
Ormdl3	2.75169433059955e-07	-0.373729888945586	0.357	0.558	0.00854483640481077
Cryge	2.77251729093356e-07	-0.42591352787089	0.065	0.203	0.00860949794353597
Ptn	2.77915112092072e-07	-0.460474631759024	0.464	0.641	0.00863009797579513
Chd7	2.8699370155896e-07	-0.269989520655348	0.905	0.959	0.00891201541451038
Ina	3.15350094693375e-07	0.714365431133023	0.635	0.517	0.00979256649051337
Mif	3.15762166030096e-07	-0.294811501063799	0.909	0.966	0.00980536254173257
