# Supplementary material for: Six3 and Six6 jointly control diverse target genes in multiple cell populations over developmental trajectories of mouse embryonic retinal progenitor cells
Source: PLoS One. 2024 Oct 24;19(10):e0308839. doi: 10.1371/journal.pone.0308839 (PMC11500937; doi:10.1371/journal.pone.0308839)
Supplement: S7 Table — Related to Fig 6. These DEGs were identified using the function FindMarkers in Seurat when DKO_CrePos cells and control cells in cluster 5 were compared. (CSV) [file pone.0308839.s013.csv]

	p_val	avg_log2FC	pct.1	pct.2	p_val_adj
Wls	1.26915358318672e-142	2.26271094596284	0.908	0.124	3.94110262186972e-138
Samd5	9.46989171330379e-116	1.82640090745339	0.829	0.16	2.94068547373223e-111
Filip1	1.27899145132873e-97	1.60837240131164	0.955	0.609	3.97165215381111e-93
Gja1	2.59873842217775e-94	2.08818929710285	0.958	0.593	8.06986242238856e-90
Fam171b	1.05337375463374e-87	1.50819391804269	0.885	0.437	3.27104152026414e-83
Trpm1	1.55510728629224e-76	1.37812170941263	0.843	0.297	4.82907465612328e-72
Six6	2.66836074344781e-75	-1.30905409491331	0.339	0.843	8.2860606166285e-71
Sfrp2	2.49683318986108e-73	-2.21020885386493	0.574	0.885	7.75341610447562e-69
Tmem108	1.2474400222927e-72	1.54008013183238	0.703	0.19	3.87367550122551e-68
Hbb-y	2.58212704801576e-72	0.654739162401309	0.611	0.946	8.01827912220335e-68
Ftl1	6.75725935377978e-69	0.553121206759296	1	1	2.09833174712924e-64
Dct	4.9107211351466e-62	1.07580568530245	0.597	0.096	1.52492623409707e-57
Mest	1.25035882112544e-60	-1.19895567359528	0.644	0.939	3.88273924724083e-56
Ccnd1	3.26733225750836e-60	-1.21736286326444	0.639	0.939	1.01460468592407e-55
Gm47283	2.41461046329765e-54	-0.985345933566518	0.908	0.982	7.49808987167821e-50
Zfhx4	3.59562733421226e-53	1.04887251494035	0.787	0.369	1.11655015609293e-48
Tfec	5.05575897146689e-53	0.601983131128067	0.384	0.027	1.56996483340961e-48
Malat1	4.90356432305118e-51	0.817375450251862	1	1	1.52270382923708e-46
Dapl1	2.41068951067155e-50	-1.19740407935414	0.182	0.664	7.48591413748836e-46
Tacr3	4.8674913238725e-50	0.675714057311193	0.325	0.009	1.51150208080213e-45
Tmsb4x	1.09649128852943e-49	-1.35871415544698	0.961	0.997	3.40493439827042e-45
Dgkh	1.72541295571134e-48	1.03185857773867	0.692	0.282	5.35792485137043e-44
Six3	5.35076995169727e-48	-0.988338495620598	0.417	0.797	1.66157459310055e-43
mt-Co3	5.59930870676888e-46	-0.312039859230838	1	0.999	1.73875333271294e-41
Fhod3	2.810159424485e-45	0.67321708249335	0.431	0.072	8.72638806085326e-41
Ezr	1.0065457335928e-44	0.985238236240594	0.866	0.603	3.12562646652573e-40
Tac1	1.90678841884554e-44	1.34354948171478	0.412	0.064	5.92115007704105e-40
Slc7a11	9.29213104330256e-44	0.792783437772226	0.448	0.088	2.88548545287674e-39
Tenm3	6.47036626413721e-43	0.953896865690608	0.882	0.581	2.00924283600253e-38
Fabp3	3.42206883466218e-42	0.846590007602664	0.678	0.299	1.06265503522765e-37
Mab21l2	6.99089973100461e-42	0.843550964280775	0.964	0.854	2.17088409346886e-37
Rbms1	2.16178171756025e-40	1.00515963503447	0.728	0.388	6.71298076753984e-36
Tagln3	1.63732708790106e-39	0.825664588003404	0.65	0.299	5.08439180605916e-35
H19	8.20584606702924e-39	-1.07014094867153	0.185	0.591	2.54816137919459e-34
mt-Atp6	1.34778737742149e-38	-0.296799219560453	1	0.999	4.18528414310695e-34
Dmrta2	1.6850288805394e-38	0.66582339704811	0.3	0.027	5.23252018273898e-34
Mitf	8.86319591645227e-38	0.671433522590687	0.541	0.164	2.75228822793592e-33
Nr2f2	9.95846742851661e-38	0.858185314608785	0.835	0.506	3.09240289057726e-33
Nrp2	1.87233717467733e-37	0.765166034194033	0.437	0.099	5.81416862852552e-33
Tubb2b	1.69317711311741e-36	0.750747998177245	0.938	0.793	5.25782288936349e-32
App	5.11856731495798e-36	0.727857236534994	0.927	0.74	1.5894687083139e-31
Eva1a	2.5390221965435e-35	0.817114697244426	0.518	0.172	7.88442562692654e-31
Gpc6	6.91482110847095e-35	0.781712669211961	0.86	0.658	2.14725939881348e-30
Igf2r	2.29159561673844e-33	0.913402023036602	0.709	0.4	7.11609186865789e-29
Gm42418	3.4952610235761e-33	-0.740651855964685	1	1	1.08538340565109e-28
Csrp2	5.22250227535889e-33	-0.79901630013591	0.768	0.925	1.6217436315672e-28
Ccnd2	2.10495179675497e-31	-0.946286721589973	0.527	0.804	6.53650681446321e-27
Gabarap	2.12828265356675e-31	0.59371704669449	0.958	0.879	6.60895612412083e-27
Serf2	2.42240627768558e-31	0.443316161700588	0.992	0.979	7.52229821409702e-27
Asap1	5.73304943343799e-31	0.750209237347968	0.759	0.513	1.7802838405655e-26
Folr1	1.55766127779282e-30	0.750929588783221	0.56	0.243	4.83700556593005e-26
Nasp	2.60053809844135e-30	-0.63980332642862	0.871	0.946	8.07545095708992e-26
Hba-a2	2.79552758122626e-30	-1.3477531801768	0.014	0.333	8.6809517979819e-26
Bri3	1.3754266765184e-29	0.527661819859373	0.961	0.896	4.2711124585926e-25
Gm26771	3.86513954903078e-29	-0.619207562797796	0.056	0.376	1.20024178416053e-24
Sox4	6.62282679328683e-29	0.812281508987192	0.93	0.869	2.05658640411936e-24
Fst	1.41735404822629e-28	0.895003631665579	0.574	0.257	4.40130952595709e-24
Rpsa	4.0250802511278e-28	-0.301929251223133	1	0.999	1.24990817038271e-23
Adamts18	4.65315832226208e-28	0.572824659638665	0.373	0.094	1.44494525381204e-23
mt-Nd3	6.793211364717e-28	-0.481383111198215	0.966	0.982	2.10949592508557e-23
Kctd8	8.2258858157752e-28	0.717976596563062	0.644	0.339	2.55438432237267e-23
Tkt	8.74300098609954e-28	0.580451056387622	0.933	0.864	2.71496409621349e-23
Hsd17b12	1.98593009126947e-27	0.633267357879921	0.846	0.622	6.16690871241908e-23
Myo10	2.22841521265416e-27	0.641247676325992	0.653	0.36	6.91989775985497e-23
Vsx2	4.01135540907536e-27	-0.816102820139828	0.232	0.563	1.24564619518017e-22
Mgst1	5.01744477688311e-27	0.488438806781904	0.529	0.213	1.55806712656551e-22
Crhbp	6.3115500013653e-27	-0.727616125667564	0.317	0.649	1.95992562192397e-22
Fgf9	6.68143846717865e-27	-0.658286721655227	0.151	0.472	2.07478708721299e-22
Zfp503	9.43058046086162e-27	0.677787049293619	0.599	0.288	2.92847815051136e-22
Ctsl	2.766457576772e-26	0.637103869279615	0.927	0.87	8.59068071315008e-22
Necab2	4.2113307269536e-26	0.635592910252827	0.877	0.703	1.3077445306409e-21
C130073E24Rik	4.27019299859791e-26	0.731871048705693	0.549	0.249	1.32602303185461e-21
Dek	5.20510705654244e-26	-0.586613855574392	0.826	0.928	1.61634189426812e-21
Cdv3	7.49517840797898e-26	0.484856220935391	0.983	0.967	2.32747775102971e-21
Ptma	8.97555236322678e-26	-0.338673785309439	1	0.999	2.78717827535281e-21
Gpr180	2.70028304904084e-25	0.607853267084391	0.44	0.163	8.38518895218652e-21
Dst	3.05257352186921e-25	0.642484334223375	0.72	0.472	9.47915655746047e-21
Itm2a	4.12351188732496e-25	0.778270978942178	0.924	0.852	1.28047414637102e-20
Gpm6a	5.71679534637776e-25	0.537206553078517	0.58	0.279	1.77523645891069e-20
Tuba1a	1.08673107041598e-24	0.418732416718683	0.997	0.996	3.37462599296275e-20
Zswim5	1.432358462068e-24	0.596428688226029	0.482	0.207	4.44790273225976e-20
Pou2f2	1.08457753322386e-23	-0.630955029240282	0.146	0.452	3.36793861392006e-19
Rpl12	2.28818155517272e-23	-0.293048692453969	1	0.999	7.10549018327785e-19
Rprm	5.54200616595526e-23	0.757376970938001	0.681	0.413	1.72095917471409e-18
A730017C20Rik	7.60741644636254e-23	0.531015600491428	0.818	0.628	2.36233102908896e-18
Pcdh19	9.37552384978753e-23	0.574552060246667	0.577	0.282	2.91138142107452e-18
Apoe	9.82663724219318e-23	0.557447913618075	0.874	0.703	3.05146566281825e-18
Renbp	1.06108014370584e-22	0.435165199149379	0.384	0.125	3.29497217024974e-18
Aldh1l1	1.78921660742132e-22	0.254310617615768	0.174	0.012	5.55605433102541e-18
Anp32b	6.51031866209551e-22	-0.463650466446434	0.938	0.976	2.02164925414052e-17
Dcc	7.46332189284754e-22	0.28695088631971	0.207	0.027	2.31758534738595e-17
Elp4	8.53683305052338e-22	0.643276083875368	0.692	0.482	2.65094276717902e-17
Fras1	9.03701296034445e-22	0.396775430026141	0.389	0.134	2.80626363457576e-17
Fbn2	9.30117236952124e-22	-0.589536523200699	0.748	0.887	2.88829305590743e-17
Wnt16	9.82770927769144e-22	0.465780583738072	0.218	0.033	3.05179856200152e-17
Peg3	1.09146538248599e-21	0.687560779527061	0.908	0.824	3.38932745223375e-17
Grb10	1.50369490467359e-21	-0.535639746498874	0.843	0.931	4.66942378748291e-17
Zic3	1.6556952075054e-21	0.587846087844156	0.518	0.251	5.14143032786652e-17
Pgam1	1.9501987859351e-21	0.456999208705013	0.98	0.958	6.05595228996427e-17
Fam189a2	2.38772565609581e-21	0.319238766364591	0.246	0.048	7.4146044798743e-17
Hmga2	2.62205099849655e-21	-0.641200519527218	0.471	0.731	8.14225496563134e-17
Gpr37	3.96549464974587e-21	0.265804528892539	0.168	0.013	1.23140505358559e-16
Rit2	5.63185118183545e-21	0.314438949287934	0.246	0.048	1.74885874749536e-16
Cntnap2	6.09009108563538e-21	0.433249466138332	0.401	0.145	1.89115598482235e-16
Rbms3	7.46090402122543e-21	0.374027092537146	0.311	0.09	2.31683452571113e-16
Gm26700	8.62091640028765e-21	0.506107575864922	0.468	0.2	2.67705316978132e-16
Nxn	1.66829288672672e-20	0.559613151925901	0.81	0.634	5.18054990115249e-16
Snx10	1.86374953346191e-20	0.490664176201114	0.51	0.245	5.78750142625928e-16
Lrrc7	2.28384352786402e-20	0.313660504277704	0.246	0.051	7.09201930707615e-16
Hba-a1	2.66542251078528e-20	0.681194888246267	0.563	0.778	8.27693652274153e-16
Sulf2	6.98188631630396e-20	-0.613778524868901	0.269	0.548	2.16808515780187e-15
Rspo3	8.88980852878724e-20	0.311474491481206	0.143	0.007	2.7605522424443e-15
Erbb4	1.20089651539187e-19	0.3794619962766	0.238	0.049	3.72914394924636e-15
Atrnl1	2.08688515915647e-19	0.383914974892516	0.381	0.142	6.48040448472858e-15
Tsc22d1	2.14756537407029e-19	0.570275951537694	0.969	0.934	6.66883475610047e-15
Eef1b2	2.99561744630254e-19	-0.256168120767368	1	0.997	9.30229085600326e-15
Ikzf2	3.0227173184102e-19	0.437926171135403	0.403	0.161	9.38644408885919e-15
Atp6v1g1	3.30441471057624e-19	0.410449726533027	0.944	0.89	1.02611990007524e-14
Laptm4a	4.08939967563696e-19	0.530592769700871	0.871	0.739	1.26988128127554e-14
Lrp4	4.49428960828677e-19	0.314200987964007	0.244	0.054	1.39561175206129e-14
Vim	4.83586350165787e-19	0.53185135417603	0.997	0.996	1.50168069316982e-14
Cd63	7.18817198057913e-19	0.513644578023515	0.913	0.86	2.23214304512924e-14
Cdk14	7.2268298249657e-19	0.51649573800395	0.501	0.254	2.2441474655466e-14
Cryge	1.21732785969415e-18	-0.473078842468453	0.067	0.304	3.78016820270825e-14
Igf1	1.24209930881399e-18	0.301394764860959	0.168	0.019	3.85709098366009e-14
Pou3f2	1.54725566025412e-18	0.301582133897216	0.218	0.042	4.80469300178713e-14
Npc2	2.98766365992974e-18	0.422940131781205	0.919	0.837	9.27759196317982e-14
Dpysl3	3.31031066817604e-18	0.500243540206439	0.647	0.418	1.02795077178871e-13
Cited2	4.30626259584707e-18	0.622830600021006	0.807	0.658	1.33722372388839e-13
Pdzrn4	4.51650043018799e-18	0.281726688131074	0.199	0.036	1.40250887858628e-13
Ptprz1	4.87170711814611e-18	0.555130768806516	0.667	0.442	1.51281121139791e-13
Sfrp1	5.34834280967033e-18	0.496060601293832	0.731	0.493	1.66082089268693e-13
Cdh2	5.77127361899351e-18	0.478113127857438	0.882	0.803	1.79215359690605e-13
Mgarp	6.7714212678115e-18	0.471696403741792	0.532	0.269	2.10272944629351e-13
Cp	7.18540193076647e-18	0.511026939836992	0.807	0.607	2.23128286156091e-13
Mecom	1.16358651968206e-17	-0.501425131358143	0.146	0.401	3.61328521956871e-13
Snx30	1.25588988132214e-17	0.539508031652608	0.543	0.31	3.89991484846965e-13
Atp6v1f	1.43025478302906e-17	0.415668670405034	0.894	0.779	4.44137017774015e-13
Sphk1	1.97972898604493e-17	0.26832923066468	0.202	0.039	6.14765242036533e-13
Plekha1	2.40969154875328e-17	0.515292608565504	0.734	0.506	7.48281516634356e-13
Fat1	2.62321867361575e-17	0.502563595999442	0.798	0.64	8.145880947179e-13
Rbm3	3.30422152447777e-17	-0.343130286472348	0.978	0.987	1.02605990999608e-12
Akap13	5.67259016294652e-17	0.516801437622221	0.849	0.682	1.76150942329978e-12
Nfib	5.68725444701203e-17	0.543146768494101	0.669	0.445	1.76606312343064e-12
Fgf15	6.35890784752566e-17	-0.732557830642218	0.339	0.576	1.97463165389214e-12
Stk26	1.06110398467288e-16	0.295014941141501	0.204	0.043	3.2950462036047e-12
Fabp5	1.28603385359295e-16	-0.440905141970398	0.891	0.951	3.99352092556219e-12
Actb	2.5520965680938e-16	0.251135608924237	1	1	7.92502547290169e-12
Pla2g16	2.55496175605502e-16	0.403309460058263	0.555	0.312	7.93392274107766e-12
Rps2	2.88323146837985e-16	-0.253939038585171	1	1	8.95329867875993e-12
Bhlhe40	3.12835318074004e-16	0.253343529209187	0.241	0.063	9.71447513215206e-12
Unc5b	3.22419728826905e-16	-0.619242831158105	0.084	0.301	1.00120998392619e-11
Gns	3.65247767534385e-16	0.516679928111656	0.641	0.445	1.13420389252453e-11
Slc2a3	3.88791318743e-16	0.557293798309489	0.406	0.19	1.20731368209264e-11
Khdrbs3	4.09636271770031e-16	0.457670997011612	0.919	0.819	1.27204351472748e-11
Slc4a5	4.81683052771747e-16	0.334667774701452	0.345	0.128	1.4957703837721e-11
Rmst	5.40362188669788e-16	0.534222189204756	0.849	0.69	1.67798670447629e-11
Phgdh	5.44546369536765e-16	0.415779808439593	0.51	0.281	1.69097984132252e-11
Basp1	5.60426169898965e-16	0.330958199411181	0.992	0.973	1.74029138538726e-11
Enho	7.0059478120602e-16	0.429603758013972	0.401	0.181	2.17555697407906e-11
Gas6	7.50217121592931e-16	0.299878557360009	0.171	0.03	2.32964922768253e-11
Bex3	9.30035841451983e-16	0.339430153165289	0.994	0.976	2.88804029846084e-11
Pcdh9	1.28380692429629e-15	0.535538944420833	0.541	0.309	3.98660564201727e-11
Fam13c	1.31756221214522e-15	0.369704090663352	0.28	0.093	4.09142593737454e-11
Sgk1	1.38249512086006e-15	0.394193094047247	0.459	0.213	4.29306209880673e-11
Fstl4	1.42077968743627e-15	0.403065403145237	0.434	0.201	4.41194716339586e-11
Pkm	1.42110185473387e-15	0.331779519650746	0.986	0.984	4.41294758950509e-11
Pmepa1	2.60265644002805e-15	-0.59906966323853	0.345	0.564	8.08202904321912e-11
Lamp1	2.70900645179136e-15	0.402684139714736	0.86	0.749	8.41227773474772e-11
Plagl1	2.7506906949764e-15	-0.554876907646002	0.776	0.894	8.5417198151102e-11
Ank2	2.94028361713429e-15	0.431328584728212	0.882	0.748	9.13046271628713e-11
Vegfa	3.47842827882087e-15	0.427455289139204	0.563	0.325	1.08015633342225e-10
Fam162a	4.126763302391e-15	0.466754880710411	0.762	0.579	1.28148380829148e-10
Pip5k1b	6.62099902950629e-15	0.400805549839198	0.501	0.278	2.05601882863259e-10
Hunk	7.93405289101359e-15	0.461569370291604	0.664	0.466	2.46376144424645e-10
AY036118	9.49557043664751e-15	-0.523565823937786	0.625	0.821	2.94865948769215e-10
Zic5	1.01258054119141e-14	0.476774771552608	0.838	0.693	3.1443663545617e-10
Irs1	3.36384629931682e-14	0.357421334362768	0.443	0.227	1.04457519132685e-09
Cdh4	4.5244188110584e-14	-0.509495301839176	0.249	0.464	1.40496777339797e-09
Amph	4.52655977740221e-14	0.278504899931019	0.286	0.103	1.40563260767671e-09
Siva1	5.37847740558254e-14	-0.404583933253185	0.731	0.878	1.67017858875555e-09
Crybb3	5.69898211092931e-14	-0.327868462920435	0.115	0.324	1.76970491490688e-09
Slc25a5	5.8240982874217e-14	0.399665090723646	0.936	0.855	1.80855724119306e-09
Mcm6	5.88519423398187e-14	-0.448332384253836	0.28	0.515	1.82752936547839e-09
Elovl4	6.19818701522866e-14	0.412629893526686	0.543	0.346	1.92472301383896e-09
Pcdh18	6.63639261374657e-14	0.421182000764767	0.378	0.176	2.06079899834672e-09
Arl6ip1	6.67527552883917e-14	0.39727478851234	0.821	0.685	2.07287330997043e-09
Cspg5	8.82410886672822e-14	0.502493820770485	0.824	0.749	2.74015052638511e-09
Bmp7	1.03882019084629e-13	0.357948449754963	0.317	0.13	3.22584833863498e-09
Rbp1	1.06305106739545e-13	0.445709621945523	0.93	0.903	3.3010924795831e-09
Pea15a	1.07454291929577e-13	0.379988167834386	0.798	0.625	3.33677812728915e-09
Arl4a	1.16378688704325e-13	0.404540039712801	0.739	0.548	3.61390742033539e-09
Atp6v0b	1.19179281671669e-13	0.377088669244551	0.768	0.624	3.70087423375033e-09
Eno3	1.29761489020352e-13	-0.403056466763837	0.132	0.336	4.02948351854898e-09
Edaradd	1.38093506594977e-13	0.43660158120058	0.479	0.273	4.28821766029384e-09
Sorbs2	1.48012964721986e-13	-0.487942634347824	0.224	0.436	4.59624659351183e-09
Ankrd12	1.97755931397261e-13	0.442202790500081	0.748	0.56	6.14091493767916e-09
Metrn	2.5443493065128e-13	-0.42861806529878	0.664	0.797	7.9009679015142e-09
Fzd1	2.62243643106845e-13	0.424467326951225	0.448	0.245	8.14345184939687e-09
Map7	3.14503498934055e-13	0.408691015318125	0.737	0.543	9.76627715239921e-09
Sh3bgrl2	3.69878380603534e-13	0.341762258646984	0.42	0.216	1.14858333528816e-08
Hspa5	3.72623470857642e-13	-0.355205119189907	0.955	0.967	1.15710766405424e-08
Dtna	6.8123278885675e-13	0.376847644079291	0.487	0.27	2.11543217923687e-08
Casz1	9.43137778067252e-13	-0.449096161535632	0.246	0.463	2.92872574223224e-08
Zdbf2	1.04936681342899e-12	-0.465571110235415	0.543	0.74	3.25859876574105e-08
1300002E11Rik	1.08743766834803e-12	0.443917960918048	0.493	0.3	3.37682019152113e-08
H2afz	1.10161355771807e-12	-0.289309415431545	1	1	3.42084058078191e-08
Hacd3	1.40505470801722e-12	0.321529495009278	0.423	0.224	4.36311638480589e-08
Mcm5	1.45918782520941e-12	-0.392174132145968	0.168	0.372	4.53121595362279e-08
Slc7a1	1.49897778672557e-12	-0.374471370016586	0.19	0.388	4.65477572111892e-08
Sipa1l3	1.51008387825358e-12	0.325115578588383	0.356	0.163	4.68926346714084e-08
Frmd4a	1.81346476514668e-12	0.392547753807326	0.58	0.393	5.63135213521e-08
Ociad2	2.06924721433654e-12	0.373208438922574	0.462	0.255	6.42563337467926e-08
Sorcs1	2.18630074778895e-12	-0.306029763116786	0.062	0.236	6.78911971210903e-08
Cryga	2.39441236931871e-12	-0.260826912742604	0.014	0.155	7.4353687304454e-08
Vgll4	4.21026612653946e-12	0.415642104438029	0.796	0.69	1.3074139402743e-07
Podxl2	4.2346970641781e-12	0.386090319151462	0.529	0.337	1.31500047933922e-07
Aff4	4.98700404443171e-12	0.373113789687128	0.807	0.678	1.54861436591738e-07
Rax	5.5208020577708e-12	0.39441151994081	0.919	0.796	1.71437466299957e-07
Cryaa	5.58071585292375e-12	-0.272084809067838	0.157	0.352	1.73297969380841e-07
Mmp16	5.59249522057154e-12	0.339594163809598	0.359	0.175	1.73663754084408e-07
Rab27b	5.63208916338864e-12	0.252530745895627	0.157	0.037	1.74893264790707e-07
Id1	5.9565286903424e-12	-0.572012042825755	0.633	0.816	1.84968085421203e-07
Pak3	6.0587397768189e-12	0.410536393476746	0.415	0.221	1.88142046289557e-07
Bnip3	7.87329573926481e-12	0.4008808140621	0.417	0.224	2.4448945259139e-07
Marcks	9.31807671561710e-12	-0.352371448037734	0.93	0.964	2.89354236250058e-07
Eif5	1.13388406844918e-11	-0.301140668175255	0.969	0.979	3.52105019775523e-07
Ncald	1.69243646684785e-11	0.410797326104825	0.406	0.219	5.25552296050262e-07
Chd4	2.00200583946497e-11	0.32417146469429	0.972	0.949	6.21682873329056e-07
Clcn5	2.18200719572505e-11	0.376121267834689	0.686	0.499	6.77578694488499e-07
Epha7	2.32710940508257e-11	0.278078461599125	0.294	0.124	7.2263728356029e-07
Fzd5	2.42965303415221e-11	-0.475612874249659	0.381	0.561	7.54480156695284e-07
Selenow	3.14080002763411e-11	0.259043343957435	0.992	0.972	9.75312632581219e-07
Pclaf	3.52368602229101e-11	-0.465639416569565	0.174	0.37	1.09421022050203e-06
Arpc5	3.89578026804064e-11	0.37934505407157	0.793	0.658	1.20975664663466e-06
Sparc	4.10290890501721e-11	0.326199334996698	0.975	0.945	1.27407630227499e-06
Slc1a3	4.48107964312204e-11	-0.302120518111078	0.14	0.325	1.39150966157869e-06
Dut	4.48956865514456e-11	-0.417149508336469	0.591	0.734	1.39414575448204e-06
Fam122a	4.68670949614816e-11	0.426619069355885	0.636	0.494	1.45536389983889e-06
A730049H05Rik	5.97919080110618e-11	0.34420702983028	0.426	0.237	1.8567181194675e-06
Sox11	6.1611617244617e-11	-0.339395191454853	0.924	0.952	1.91322555029709e-06
Plk2	6.91967630195057e-11	-0.364230322783353	0.123	0.299	2.14876708204471e-06
Fezf2	6.94147572550808e-11	0.397236721618457	0.51	0.331	2.15553645704202e-06
Odc1	7.16552694733358e-11	-0.38489240486301	0.756	0.864	2.2251110829555e-06
Ldha	7.46490651508351e-11	0.33187412105267	0.972	0.951	2.31807742012888e-06
Aldoa	8.97097963514255e-11	0.307911472272446	0.927	0.887	2.78575830610082e-06
Ankrd44	9.53874575445964e-11	0.276476259510891	0.297	0.133	2.96206671913235e-06
Acot13	9.89450178929204e-11	0.32566000119105	0.499	0.318	3.07253964062886e-06
Slc20a2	1.0930704761011e-10	0.29847552584373	0.401	0.222	3.39431174943675e-06
Wfdc1	1.62841386101867e-10	-0.379484269407483	0.347	0.564	5.05671356262128e-06
Rragd	1.78147891457882e-10	0.354973862228404	0.58	0.41	5.5320264734416e-06
Tulp4	1.8175444837875e-10	0.365880791584713	0.686	0.534	5.64402088550533e-06
Snx6	1.82603333726304e-10	0.331930702702173	0.798	0.687	5.67038132220292e-06
P4ha1	2.26476056835124e-10	0.399845154201706	0.602	0.43	7.0327609929011e-06
Tpm1	2.46175108766633e-10	0.384635250641575	0.98	0.951	7.64447565253026e-06
Plxna2	2.5931590968769e-10	0.284975158905849	0.317	0.149	8.05253694353185e-06
Cyp1b1	2.65077406246115e-10	-0.346558879627375	0.036	0.172	8.2314486961606e-06
Ppic	2.78282893442913e-10	0.308961596723159	0.653	0.467	8.64151869008277e-06
Nedd9	3.04724483393751e-10	-0.448093807251299	0.317	0.497	9.46260938282616e-06
Btg1	3.25501571954907e-10	0.379927815867676	0.793	0.69	1.01078003139157e-05
Ndufa6	3.89377288498268e-10	0.308160748973965	0.818	0.713	1.20913329397367e-05
Pcdh10	3.94684599001885e-10	0.339559162495815	0.294	0.139	1.22561408528055e-05
Aldh1a3	3.96414028466927e-10	-0.792985024039496	0.333	0.491	1.23098448259835e-05
Crabp2	4.13467061719028e-10	-0.379452084216493	0.555	0.73	1.2839392667561e-05
Slco5a1	4.29804996228583e-10	-0.277729964587216	0.081	0.234	1.33467345478862e-05
Sfr1	4.86056094420308e-10	-0.323195859820667	0.927	0.961	1.50934999000338e-05
Golga4	5.08149157663352e-10	0.330787975688096	0.784	0.687	1.57795557929201e-05
C1ql1	5.12029991083971e-10	-0.279806117768919	0.098	0.258	1.59000673131306e-05
Dnajc9	5.2822556655002e-10	-0.402235195024768	0.364	0.53	1.64029885180778e-05
4930447C04Rik	5.40525032291716e-10	0.294183082738285	0.294	0.139	1.67849238277547e-05
Lig1	5.41702980972828e-10	-0.36071017203733	0.286	0.476	1.68215026681492e-05
Phip	5.48898833920335e-10	0.351535065028631	0.955	0.903	1.70449554897282e-05
Cadm1	6.33732826945549e-10	-0.39722560291793	0.633	0.784	1.96793054751401e-05
Pgrmc2	7.03324220933242e-10	0.337004524981893	0.653	0.5	2.184032703264e-05
Dsel	9.99421763159456e-10	0.261704541924951	0.275	0.125	3.10350440113906e-05
Sptbn1	1.31384816455827e-09	0.316860217640397	0.866	0.767	4.0798927054028e-05
Atp6v1d	1.37924314812189e-09	0.36590926558375	0.613	0.449	4.2829637478629e-05
Hsd17b11	1.38059097909887e-09	0.465754417359679	0.465	0.296	4.28714916739571e-05
Myo1b	1.5234500271137e-09	-0.311003468600069	0.182	0.348	4.73076936919618e-05
Id3	1.59195321753499e-09	-0.408818371799066	0.807	0.924	4.9434923264114e-05
Hexa	1.61457149254755e-09	0.283283543056	0.403	0.236	5.0137288558079e-05
Glmp	1.63559363860537e-09	0.293845651907499	0.459	0.272	5.07900892596127e-05
Thsd7a	1.64528093714792e-09	0.349914541456549	0.347	0.184	5.10909089412543e-05
Atp6v1e1	1.82499101129696e-09	0.385255649708707	0.664	0.56	5.66714458738045e-05
Pgk1	1.88366735433572e-09	0.341868441855619	0.944	0.873	5.8493522354187e-05
Kdm1a	2.28511470285888e-09	0.313377146305235	0.804	0.724	7.09596668678768e-05
Hmgb3	2.85975118215505e-09	-0.337016564828446	0.894	0.931	8.88038534594608e-05
Gm26735	3.40594440586913e-09	0.363536521845465	0.471	0.31	0.000105764791635454
Ctnnb1	3.76677341905298e-09	0.257745937885522	0.95	0.943	0.000116969614981852
Hes1	3.804275222481e-09	-0.401747120614195	0.541	0.707	0.000118134158483703
Prom1	4.3990766997475e-09	-0.288794562573967	0.14	0.296	0.000136604528757259
Wrnip1	5.14210827275277e-09	0.250040265335218	0.311	0.158	0.000159677888193792
Lars2	5.26983801319699e-09	-0.42290270608761	0.384	0.545	0.000163644279823806
Umps	5.5333317932611e-09	-0.28973150167049	0.14	0.293	0.000171826552176137
Dlgap1	6.14462587158795e-09	0.34232358199514	0.266	0.13	0.000190809067190421
Tle4	6.14615640347413e-09	0.369221707158381	0.787	0.691	0.000190856594797082
Txndc15	6.48792900867874e-09	0.306573228506398	0.44	0.273	0.000201469659506501
Ndufa12	6.58639371723626e-09	-0.294396780439912	0.706	0.806	0.000204527284101337
Kdm5b	8.13477920474613e-09	0.327444074457406	0.849	0.772	0.000252609298644982
Foxp1	9.27219596218003e-09	-0.33720607592163	0.798	0.855	0.000287929501213577
Nucks1	9.32990429384170e-09	-0.321506257220078	0.891	0.906	0.000289721518036666
Cnn3	1.04029715113633e-08	0.288577733551556	0.905	0.858	0.000323043474342365
Hmgn3	1.1581620173119e-08	0.287915461125603	0.857	0.764	0.000359644051235863
Epha5	1.32724407749679e-08	0.352183963596781	0.801	0.727	0.000412149103385078
Ddah2	1.35468245119629e-08	0.284370074946005	0.913	0.893	0.000420669541569983
Ntrk2	1.3927609348608e-08	-0.352592669697758	0.303	0.488	0.000432494053102323
Hnrnph3	1.65727815055301e-08	0.312165426184524	0.776	0.648	0.000514634584091227
Mcm7	1.86880767079263e-08	-0.328062401825499	0.417	0.567	0.000580320846011236
Ugcg	1.99069669108945e-08	0.427108757798035	0.535	0.382	0.000618171043484007
Jmjd6	1.99497343145873e-08	0.300739470253622	0.602	0.458	0.000619499099670879
Mcm3	2.15558682300126e-08	-0.328381133035431	0.294	0.463	0.000669374376146581
Tenm4	2.16694325297658e-08	0.380379652516614	0.655	0.528	0.000672900888346816
Shisa2	2.33670546897929e-08	0.405512451565325	0.703	0.575	0.000725617149282138
Hmgn2	2.49555921074548e-08	-0.31325031219356	0.843	0.9	0.000774946001712795
Lamp2	2.52231037342954e-08	0.330850117333985	0.602	0.457	0.000783253040261074
Tmem176b	3.67088655695924e-08	0.317814045553186	0.745	0.661	0.00113992040253255
Lmna	3.98328334951708e-08	-0.404177431857223	0.21	0.364	0.00123692897852554
Rorb	4.02329838988483e-08	0.258157568396125	0.91	0.787	0.00124935484901094
Atxn2	4.39541584333294e-08	0.272907688015016	0.762	0.636	0.00136490848183018
Lyar	4.93962259890781e-08	-0.336128744237202	0.563	0.699	0.00153390100563884
Tgfb2	4.99868414695218e-08	-0.272239603049837	0.605	0.784	0.00155224138815306
Ube2q1	5.24951850065291e-08	0.290036190903503	0.616	0.479	0.00163013298000775
Sox2	5.26154908819209e-08	-0.434253333896721	0.496	0.622	0.00163386883835629
Sept6	5.33674014498954e-08	-0.256678513131914	0.174	0.324	0.0016572179172236
Sowaha	5.68794684018716e-08	-0.272053186104621	0.062	0.181	0.00176627813228332
Adamts9	6.1840939469743e-08	0.281744577872315	0.496	0.339	0.00192034669335393
Kpnb1	6.57248379396106e-08	-0.310580717358035	0.639	0.757	0.00204095339253873
Spag9	6.74135354669887e-08	0.273130175219234	0.739	0.657	0.0020933925168564
Cstb	7.25363295376042e-08	0.262572714380434	0.611	0.461	0.00225247064113122
Cpe	7.35213204872203e-08	0.311533069271372	0.594	0.455	0.00228305756508965
Sqstm1	8.23669885069796e-08	0.341217024059954	0.49	0.354	0.00255774209410724
Eif4ebp1	8.33495170124358e-08	-0.275958903728706	0.275	0.442	0.00258825255178717
Sobp	8.44065838663877e-08	0.29124962207674	0.333	0.193	0.00262107764880294
St13	8.4900739576023e-08	0.268818115949875	0.933	0.89	0.00263642266605424
Tmem59	9.59085127379194e-08	0.275119519645527	0.812	0.749	0.00297824704605061
Snrpg	9.77674063703611e-08	-0.25012362399891	0.874	0.919	0.00303597127001882
Irf2bpl	1.05361660202672e-07	0.294359870668393	0.529	0.372	0.00327179563427359
Tceal8	1.07900240949056e-07	0.268082479503813	0.826	0.763	0.00335062618219103
Nrg1	1.09400680957559e-07	-0.340504414580291	0.289	0.44	0.00339721934577507
Snrpa1	1.09647566536092e-07	-0.307893219170393	0.591	0.734	0.00340488588364527
Gpi1	1.1563961285096e-07	0.275699604976378	0.843	0.828	0.00359095689786087
Sash1	1.38548206365401e-07	0.264603670353245	0.443	0.297	0.00430233745226479
Mtch2	1.50268231910193e-07	0.274785682550195	0.597	0.458	0.00466627940550722
Pax6	1.59128836416407e-07	0.265172383983501	0.978	0.918	0.00494142775723869
Grina	1.69176310517255e-07	0.278709181751975	0.541	0.376	0.00525343197049233
Cdh11	1.79608288259052e-07	0.302076172511147	0.941	0.903	0.00557737617530835
Mab21l1	1.81601085431268e-07	0.366228387138429	0.577	0.452	0.00563925850589716
Pmel	1.86288710247261e-07	-0.817570578002914	0.221	0.096	0.00578482331930821
Tpd52	1.89207139727103e-07	0.251981521295845	0.476	0.342	0.00587544930994572
Vps29	1.9349442296919e-07	0.340133527975211	0.636	0.539	0.00600858231646226
Ap3d1	1.99559908849304e-07	0.274129244597462	0.541	0.393	0.00619693384949744
Kdm3a	2.04043853303489e-07	0.251285839304091	0.415	0.263	0.00633617377663325
Pten	2.06249103727974e-07	-0.308437867772888	0.563	0.682	0.00640465341806476
Hcn1	2.1098450165384e-07	0.262750935977112	0.216	0.101	0.00655170172985668
Thbs1	2.14093189002654e-07	-0.320592040144448	0.081	0.203	0.00664823579809943
Smim14	2.36606749102314e-07	0.280736934315257	0.518	0.367	0.00734734937987416
Rraga	2.43580802053247e-07	0.269447994656457	0.664	0.524	0.00756391464615947
Atp6v0d1	2.45446804787085e-07	0.280923959038354	0.611	0.473	0.00762185962905334
Fam204a	2.53342023832059e-07	0.283174182224836	0.675	0.558	0.00786702986605693
Mycbp2	2.54804200659316e-07	0.279703497805221	0.807	0.712	0.00791243484307375
Phf20l1	2.69225415922149e-07	0.302864808053018	0.768	0.685	0.00836025684063048
Ckb	3.05210784360533e-07	0.256154771154245	0.95	0.912	0.00947771048674764
BC031181	3.08344360660748e-07	0.269187380132169	0.658	0.539	0.0095750174315982
Clu	3.08830074886694e-07	-0.337329060089583	0.059	0.17	0.00959010031545651
